# Supplementary material for: [(Di-o-tolyl­phosphino)meth­yl]diphenyl­phosphine sulfide
Source: Acta Crystallogr Sect E Struct Rep Online. 2009 Sep 5;65(Pt 10):o2307. doi: 10.1107/S1600536809034059 (PMC2970358; doi:10.1107/S1600536809034059)
Supplement: Supplementary file 1 [file e-65-o2307-sup1.cif]

##############################################################################
###                                                                        ###
###        Electronic paper (Acta Crystallographica Section E)             ###
###                                                                        ###
##############################################################################
#                                                                            #
# This CIF contains the data in a paper accepted for publication in Acta     #
# Crystallographica Section E. It conforms to the requirements of Notes      #
# for Authors for Section E, and has been peer reviewed under the auspices   #
# of the IUCr Commission on Journals.                                        #
#                                                                            #
# Full details of the Crystallographic Information File format               #
# are given in the paper "The Crystallographic Information File (CIF):       #
# a New Standard Archive File for Crystallography" by S. R. Hall, F. H.      #
# Allen and I. D. Brown [Acta Cryst. (1991), A47, 655-685].                  #
#                                                                            #
# The current version of the core CIF dictionary is obtainable from          #
# ftp://ftp.iucr.org/pub/cif_core.dic. The current version number is 2.4.    #
#                                                                            #
# Software is freely available for graphical display of the structure(s) in  #
# this CIF.  For information consult the CIF home page http://www.iucr.org/  #
# cif/home.html                                                              #
#                                                                            #
# This file may be used for bona fide research purposes within the           #
# scientific community so long as proper attribution is given to the journal # 
# article from which it was obtained.                                        #
#                                                                            #
##############################################################################
                                             
data_I
_audit_creation_method     SHELXL-97
_chemical_name_systematic
;
[(Di-<i>o</i>-tolylphosphino)methyl]diphenylphosphine sulfide
;
_chemical_name_common     ?
_chemical_formula_moiety     'C27 H26 P2 S'
_chemical_formula_sum     'C27 H26 P2 S'
_chemical_formula_structural     ?
_chemical_formula_analytical     ?
_chemical_formula_iupac     'C27 H26 P2 S'
_chemical_formula_weight     444.48
_chemical_melting_point     ?
_symmetry_cell_setting     'Monoclinic'
_symmetry_space_group_name_H-M     'P 21/c'
_symmetry_space_group_name_Hall     '-P 2ybc'
loop_
    _symmetry_equiv_pos_as_xyz
    'x, y, z'
    '-x, y+1/2, -z+1/2'
    '-x, -y, -z'
    'x, -y-1/2, z-1/2'
_cell_length_a     20.0639(15)
_cell_length_b     7.2739(5)
_cell_length_c     16.4160(11)
_cell_angle_alpha     90.00
_cell_angle_beta     92.519(4)
_cell_angle_gamma     90.00
_cell_volume     2393.5(3)
_cell_formula_units_Z     4
_cell_measurement_reflns_used     5909
_cell_measurement_theta_min     2.72
_cell_measurement_theta_max     24.17
_cell_measurement_temperature     193(2)
_exptl_crystal_description     'prism'
_exptl_crystal_colour     'colourless'
_exptl_crystal_size_max     0.346
_exptl_crystal_size_mid     0.334
_exptl_crystal_size_min     0.194
_exptl_crystal_density_diffrn     1.233
_exptl_crystal_density_meas     ?
_exptl_crystal_density_method     'not measured'
_exptl_crystal_F_000     936
_exptl_absorpt_coefficient_mu     0.281
_exptl_absorpt_correction_type     Multi-scan
_exptl_absorpt_process_details     '(SADABS; Bruker, 2007)'
_exptl_absorpt_correction_T_min     0.9350
_exptl_absorpt_correction_T_max     0.9739
_exptl_special_details
;
One distinct cell was identified using <i>APEX2</i> (Bruker, 2004). Six frame
series were integrated and filtered for statistical outliers using
<i>SAINT</i> (Bruker, 2005) then corrected for absorption by integration using
<i>SHELXTL</i>/<i>XPREP</i> V2005/2 (Bruker, 2005) before using <i>SADABS</i>
(Bruker, 2005) to sort, merge, and scale the combined data. No decay
correction was applied.
;
_diffrn_ambient_temperature     193(2)
_diffrn_radiation_type     'MoK\a'
_diffrn_radiation_wavelength     0.71073
_diffrn_radiation_source     'fine-focus sealed tube'
_diffrn_radiation_monochromator     'graphite'
_diffrn_measurement_device_type     'Bruker Kappa APEXII CCD'
_diffrn_measurement_device     'CCD area detector'
_diffrn_measurement_method     'profile data from \f and \w scans'
_diffrn_detector_area_resol_mean     ?
_diffrn_reflns_number     40516
_diffrn_reflns_av_R_equivalents     0.0634
_diffrn_reflns_av_sigmaI/netI     0.0424
_diffrn_reflns_theta_min     2.03
_diffrn_reflns_theta_max     25.55
_diffrn_reflns_theta_full     25.55
_diffrn_measured_fraction_theta_max     0.995
_diffrn_measured_fraction_theta_full     0.995
_diffrn_reflns_limit_h_min     -24
_diffrn_reflns_limit_h_max     24
_diffrn_reflns_limit_k_min     -8
_diffrn_reflns_limit_k_max     8
_diffrn_reflns_limit_l_min     -19
_diffrn_reflns_limit_l_max     19
_diffrn_standards_number     ?
_diffrn_standards_interval_time     ?
_diffrn_standards_decay_%     ?
_refine_special_details
;
Structure was phased by direct methods (Sheldrick, 2008). Systematic conditions
suggested the unambiguous space group. The space group choice was confirmed by
successful convergence of the full-matrix least-squares refinement on
<i>F</i>^2^. The highest peaks in the final difference Fourier map were in the
vicinity of atoms P1, P2, and C20; the final map had no other significant
features. A final analysis of variance between observed and calculated
structure factors showed little dependence on amplitude or resolution.
;
_reflns_number_total     4447
_reflns_number_gt     3092
_reflns_threshold_expression     I>2\s(I)
_refine_ls_structure_factor_coef     Fsqd
_refine_ls_matrix_type     full
_refine_ls_R_factor_all     0.0768
_refine_ls_R_factor_gt     0.0445
_refine_ls_wR_factor_gt     0.0980
_refine_ls_wR_factor_ref     0.1123
_refine_ls_goodness_of_fit_ref     1.009
_refine_ls_restrained_S_all     0.995
_refine_ls_number_reflns     4447
_refine_ls_number_parameters     439
_refine_ls_number_restraints     713
_refine_ls_hydrogen_treatment     noref
_refine_ls_weighting_scheme     calc
_refine_ls_weighting_details
         'calc w=1/[\s^2^(Fo^2^)+(0.0481P)^2^+1.3507P] where P=(Fo^2^+2Fc^2^)/3'
_atom_sites_solution_hydrogens     geom
_atom_sites_solution_primary     direct
_atom_sites_solution_secondary     difmap
_refine_ls_shift/su_max     0.001
_refine_ls_shift/su_mean     0.000
_refine_diff_density_max     0.363
_refine_diff_density_min     -0.221
_refine_ls_extinction_method     none
_refine_ls_extinction_coef     ?
_refine_ls_abs_structure_details     ?
loop_
    _atom_type_symbol
    _atom_type_description
    _atom_type_scat_dispersion_real
    _atom_type_scat_dispersion_imag
    _atom_type_scat_source
    'C' 'C' 0.0033 0.0016
                         'International Tables Vol C Tables 4.2.6.8 and 6.1.1.4'
    'H' 'H' 0.0000 0.0000
                         'International Tables Vol C Tables 4.2.6.8 and 6.1.1.4'
    'P' 'P' 0.1023 0.0942
                         'International Tables Vol C Tables 4.2.6.8 and 6.1.1.4'
    'S' 'S' 0.1246 0.1234
                         'International Tables Vol C Tables 4.2.6.8 and 6.1.1.4'
_computing_data_collection     'APEX2 (Bruker, 2004)'
_computing_cell_refinement     'SAINT (Bruker, 2005)'
_computing_data_reduction     'SAINT (Bruker, 2005)'
_computing_structure_solution     'SHELXS97 (Sheldrick, 2008)'
_computing_structure_refinement     'SHELXL97 (Sheldrick, 2008)'
_computing_molecular_graphics
               'SHELXTL (Sheldrick, 2008) and CrystalMaker (CrystalMaker, 1994)'
_computing_publication_material     'XCIF (Bruker, 2005)'
loop_
    _atom_site_type_symbol
    _atom_site_label
    _atom_site_fract_x
    _atom_site_fract_y
    _atom_site_fract_z
    _atom_site_U_iso_or_equiv
    _atom_site_adp_type
    _atom_site_calc_flag
    _atom_site_refinement_flags
    _atom_site_occupancy
    _atom_site_disorder_assembly
    _atom_site_disorder_group
    S S1 0.18814(4) -0.05273(10) 0.82663(4) 0.0549(2) Uani d . 1 A .
    P P1 0.17515(4) 0.14683(10) 0.90362(4) 0.0423(2) Uani d D 1 . .
    P P2 0.32375(3) 0.25293(8) 0.91684(4) 0.03177(17) Uani d . 1 . .
    C C1 0.0953(4) 0.2626(17) 0.8887(9) 0.0559(19) Uani d PDU 0.317(8) A 1
    C C2 0.0797(6) 0.4395(18) 0.9115(9) 0.071(2) Uani d PDU 0.317(8) A 1
    H H2A 0.1137 0.5115 0.9380 0.085 Uiso calc PR 0.317(8) A 1
    C C3 0.0176(6) 0.5177(16) 0.8982(8) 0.078(2) Uani d PDU 0.317(8) A 1
    H H3A 0.0086 0.6398 0.9151 0.093 Uiso calc PR 0.317(8) A 1
    C C4 -0.0306(6) 0.412(2) 0.8595(9) 0.087(2) Uani d PDU 0.317(8) A 1
    H H4A -0.0738 0.4624 0.8487 0.104 Uiso calc PR 0.317(8) A 1
    C C5 -0.0178(5) 0.235(2) 0.8360(10) 0.080(2) Uani d PDU 0.317(8) A 1
    H H5A -0.0521 0.1646 0.8095 0.096 Uiso calc PR 0.317(8) A 1
    C C6 0.0448(5) 0.1597(17) 0.8507(10) 0.067(2) Uani d PDU 0.317(8) A 1
    H H6A 0.0532 0.0367 0.8347 0.081 Uiso calc PR 0.317(8) A 1
    C C1B 0.0989(6) 0.276(2) 0.8738(11) 0.061(2) Uani d PDU 0.250(8) A 2
    C C2B 0.0880(7) 0.453(2) 0.9018(12) 0.068(2) Uani d PDU 0.250(8) A 2
    H H2BA 0.1211 0.5052 0.9379 0.082 Uiso calc PR 0.250(8) A 2
    C C3B 0.0327(7) 0.558(2) 0.8813(10) 0.080(2) Uani d PDU 0.250(8) A 2
    H H3BA 0.0289 0.6783 0.9032 0.096 Uiso calc PR 0.250(8) A 2
    C C4B -0.0169(7) 0.490(2) 0.8293(10) 0.083(2) Uani d PDU 0.250(8) A 2
    H H4BA -0.0552 0.5615 0.8147 0.100 Uiso calc PR 0.250(8) A 2
    C C5B -0.0092(6) 0.316(2) 0.7994(10) 0.086(2) Uani d PDU 0.250(8) A 2
    H H5BA -0.0427 0.2648 0.7636 0.104 Uiso calc PR 0.250(8) A 2
    C C6B 0.0469(6) 0.216(2) 0.8210(10) 0.071(2) Uani d PDU 0.250(8) A 2
    H H6BA 0.0506 0.0964 0.7984 0.085 Uiso calc PR 0.250(8) A 2
    C C1C 0.0946(3) 0.2509(10) 0.8906(4) 0.0525(16) Uani d PDU 0.433(6) A 3
    C C2C 0.0866(4) 0.4292(11) 0.8658(5) 0.0660(17) Uani d PDU 0.433(6) A 3
    H H2CA 0.1242 0.5051 0.8574 0.079 Uiso calc PR 0.433(6) A 3
    C C3C 0.0224(4) 0.4969(13) 0.8530(5) 0.0841(19) Uani d PDU 0.433(6) A 3
    H H3CA 0.0154 0.6204 0.8359 0.101 Uiso calc PR 0.433(6) A 3
    C C4C -0.0306(4) 0.3838(12) 0.8654(5) 0.0897(19) Uani d PDU 0.433(6) A 3
    H H4CA -0.0744 0.4310 0.8559 0.108 Uiso calc PR 0.433(6) A 3
    C C5C -0.0232(3) 0.2051(12) 0.8908(6) 0.083(2) Uani d PDU 0.433(6) A 3
    H H5CA -0.0610 0.1300 0.8995 0.100 Uiso calc PR 0.433(6) A 3
    C C6C 0.0405(3) 0.1378(11) 0.9032(5) 0.0685(19) Uani d PDU 0.433(6) A 3
    H H6CA 0.0474 0.0143 0.9204 0.082 Uiso calc PR 0.433(6) A 3
    C C7 0.17930(17) 0.0688(5) 1.00919(18) 0.0414(9) Uani d PDU 0.871(6) A 1
    C C8 0.19203(18) -0.1139(4) 1.0286(2) 0.0522(10) Uani d PDU 0.871(6) A 1
    H H8A 0.1983 -0.2005 0.9863 0.063 Uiso calc PR 0.871(6) A 1
    C C9 0.1956(2) -0.1711(5) 1.1092(2) 0.0640(12) Uani d PDU 0.871(6) A 1
    H H9A 0.2044 -0.2964 1.1220 0.077 Uiso calc PR 0.871(6) A 1
    C C10 0.1867(2) -0.0475(5) 1.1703(2) 0.0607(11) Uani d PDU 0.871(6) A 1
    H H10A 0.1892 -0.0869 1.2255 0.073 Uiso calc PR 0.871(6) A 1
    C C11 0.1740(2) 0.1334(6) 1.1521(2) 0.0565(11) Uani d PDU 0.871(6) A 1
    H H11A 0.1677 0.2189 1.1949 0.068 Uiso calc PR 0.871(6) A 1
    C C12 0.1704(2) 0.1923(5) 1.0719(2) 0.0462(9) Uani d PDU 0.871(6) A 1
    H H12A 0.1618 0.3180 1.0598 0.055 Uiso calc PR 0.871(6) A 1
    C C7B 0.1592(12) 0.102(3) 1.0092(7) 0.046(3) Uani d PDU 0.129(6) A 2
    C C8B 0.1518(12) -0.082(3) 1.0271(10) 0.052(3) Uani d PDU 0.129(6) A 2
    H H8BA 0.1495 -0.1707 0.9848 0.062 Uiso calc PR 0.129(6) A 2
    C C9B 0.1479(13) -0.135(3) 1.1080(10) 0.061(2) Uani d PDU 0.129(6) A 2
    H H9BA 0.1429 -0.2607 1.1214 0.073 Uiso calc PR 0.129(6) A 2
    C C10B 0.1512(12) -0.005(3) 1.1684(10) 0.060(3) Uani d PDU 0.129(6) A 2
    H H10B 0.1484 -0.0429 1.2236 0.072 Uiso calc PR 0.129(6) A 2
    C C11B 0.1585(15) 0.177(3) 1.1507(12) 0.053(3) Uani d PDU 0.129(6) A 2
    H H11B 0.1606 0.2653 1.1934 0.064 Uiso calc PR 0.129(6) A 2
    C C12B 0.1626(16) 0.232(3) 1.0703(13) 0.048(3) Uani d PDU 0.129(6) A 2
    H H12B 0.1678 0.3587 1.0575 0.058 Uiso calc PR 0.129(6) A 2
    C C13 0.23640(12) 0.3288(3) 0.89744(14) 0.0368(6) Uani d . 1 A .
    H H13A 0.2261 0.4254 0.9375 0.044 Uiso calc R 1 . .
    H H13B 0.2322 0.3845 0.8424 0.044 Uiso calc R 1 . .
    C C14 0.33277(12) 0.2801(3) 1.02845(13) 0.0319(5) Uani d . 1 A .
    C C15 0.35109(13) 0.1284(3) 1.07706(14) 0.0355(6) Uani d . 1 . .
    C C16 0.35666(13) 0.1529(4) 1.16115(15) 0.0436(7) Uani d . 1 A .
    H H16A 0.3688 0.0513 1.1950 0.052 Uiso calc R 1 . .
    C C17 0.34508(15) 0.3198(4) 1.19610(15) 0.0480(7) Uani d . 1 . .
    H H17A 0.3490 0.3328 1.2537 0.058 Uiso calc R 1 A .
    C C18 0.32772(15) 0.4695(4) 1.14798(15) 0.0506(8) Uani d . 1 A .
    H H18A 0.3196 0.5856 1.1721 0.061 Uiso calc R 1 . .
    C C19 0.32229(13) 0.4484(3) 1.06448(14) 0.0399(6) Uani d . 1 . .
    H H19A 0.3111 0.5516 1.0312 0.048 Uiso calc R 1 A .
    C C20 0.36521(17) -0.0566(4) 1.04103(17) 0.0573(8) Uani d . 1 A .
    H H20A 0.3286 -0.0909 1.0025 0.086 Uiso calc R 1 . .
    H H20B 0.3692 -0.1484 1.0847 0.086 Uiso calc R 1 . .
    H H20C 0.4070 -0.0512 1.0124 0.086 Uiso calc R 1 . .
    C C21 0.36910(13) 0.4573(3) 0.88391(13) 0.0349(6) Uani d . 1 A .
    C C22 0.43854(14) 0.4437(4) 0.88096(16) 0.0482(7) Uani d . 1 . .
    C C23 0.47409(17) 0.5932(5) 0.8522(2) 0.0655(9) Uani d . 1 A .
    H H23A 0.5212 0.5849 0.8500 0.079 Uiso calc R 1 . .
    C C24 0.4426(2) 0.7518(4) 0.82709(18) 0.0670(10) Uani d . 1 . .
    H H24A 0.4678 0.8514 0.8070 0.080 Uiso calc R 1 A .
    C C25 0.37510(19) 0.7663(4) 0.83110(15) 0.0559(8) Uani d . 1 A .
    H H25A 0.3531 0.8768 0.8148 0.067 Uiso calc R 1 . .
    C C26 0.33887(15) 0.6207(3) 0.85878(14) 0.0415(6) Uani d . 1 . .
    H H26A 0.2918 0.6320 0.8608 0.050 Uiso calc R 1 A .
    C C27 0.47553(16) 0.2744(5) 0.9088(2) 0.0741(10) Uani d . 1 A .
    H H27A 0.4531 0.1654 0.8856 0.111 Uiso calc R 1 . .
    H H27B 0.4763 0.2674 0.9684 0.111 Uiso calc R 1 . .
    H H27C 0.5214 0.2797 0.8906 0.111 Uiso calc R 1 . .
loop_
    _atom_site_aniso_label
    _atom_site_aniso_U_11
    _atom_site_aniso_U_22
    _atom_site_aniso_U_33
    _atom_site_aniso_U_12
    _atom_site_aniso_U_13
    _atom_site_aniso_U_23
    S1 0.0666(5) 0.0505(4) 0.0476(4) -0.0067(4) 0.0020(4) -0.0170(3)
    P1 0.0467(4) 0.0439(4) 0.0360(4) -0.0044(3) 0.0011(3) -0.0062(3)
    P2 0.0453(4) 0.0260(3) 0.0240(3) 0.0012(3) 0.0009(3) -0.0007(2)
    C1 0.040(3) 0.071(3) 0.056(4) 0.000(3) 0.001(3) -0.010(3)
    C2 0.052(3) 0.075(3) 0.084(4) 0.007(3) -0.012(4) -0.009(4)
    C3 0.053(4) 0.086(4) 0.094(4) 0.011(3) -0.004(4) -0.003(4)
    C4 0.051(3) 0.099(4) 0.110(4) 0.014(3) -0.007(4) -0.001(4)
    C5 0.046(3) 0.097(4) 0.097(5) -0.001(4) -0.007(4) -0.008(4)
    C6 0.046(3) 0.081(4) 0.075(5) -0.003(3) -0.003(4) -0.011(4)
    C1B 0.043(3) 0.075(4) 0.064(4) -0.001(3) 0.001(3) -0.013(4)
    C2B 0.050(3) 0.075(4) 0.078(4) 0.009(3) -0.010(4) -0.008(4)
    C3B 0.053(4) 0.089(4) 0.096(5) 0.009(4) -0.013(4) -0.006(4)
    C4B 0.049(4) 0.095(4) 0.105(5) 0.007(4) -0.011(4) 0.001(4)
    C5B 0.056(4) 0.101(5) 0.101(5) 0.010(4) -0.012(4) -0.007(4)
    C6B 0.048(4) 0.086(4) 0.077(5) 0.001(3) -0.003(4) -0.016(4)
    C1C 0.040(3) 0.068(3) 0.050(3) 0.001(3) 0.001(3) -0.010(3)
    C2C 0.048(3) 0.080(3) 0.071(4) 0.014(3) 0.000(3) 0.000(3)
    C3C 0.059(3) 0.090(4) 0.102(4) 0.014(3) -0.014(4) -0.001(3)
    C4C 0.051(3) 0.102(4) 0.115(4) 0.019(3) -0.006(3) 0.001(4)
    C5C 0.043(3) 0.096(4) 0.109(5) 0.003(3) -0.007(4) 0.001(4)
    C6C 0.045(3) 0.078(3) 0.082(4) 0.002(3) -0.007(3) -0.003(3)
    C7 0.039(2) 0.0454(18) 0.0400(16) -0.0063(15) 0.0060(14) -0.0034(14)
    C8 0.061(3) 0.0448(17) 0.0503(19) -0.0038(17) 0.0025(18) -0.0024(15)
    C9 0.077(3) 0.054(2) 0.060(2) -0.009(2) 0.000(2) 0.0094(17)
    C10 0.065(3) 0.068(2) 0.0488(19) -0.013(2) 0.0013(18) 0.0137(17)
    C11 0.064(3) 0.065(2) 0.0410(18) -0.0041(19) 0.0078(17) -0.0046(17)
    C12 0.053(2) 0.0448(19) 0.0410(17) 0.0009(17) 0.0072(15) 0.0000(15)
    C7B 0.051(6) 0.046(5) 0.042(5) -0.005(5) 0.008(5) -0.005(4)
    C8B 0.057(6) 0.051(5) 0.047(4) -0.003(5) 0.007(5) -0.002(5)
    C9B 0.070(5) 0.059(4) 0.055(4) -0.008(5) 0.005(5) 0.007(4)
    C10B 0.068(6) 0.065(5) 0.048(5) -0.002(5) 0.009(5) 0.003(4)
    C11B 0.059(6) 0.058(5) 0.044(5) 0.001(5) 0.009(5) -0.003(5)
    C12B 0.052(5) 0.051(5) 0.041(4) 0.000(5) 0.009(5) -0.006(4)
    C13 0.0462(16) 0.0366(13) 0.0273(13) 0.0028(12) -0.0012(11) -0.0007(11)
    C14 0.0413(14) 0.0286(12) 0.0258(12) -0.0027(10) 0.0009(11) 0.0035(10)
    C15 0.0463(15) 0.0312(12) 0.0290(13) -0.0029(11) 0.0011(11) 0.0056(10)
    C16 0.0578(18) 0.0384(14) 0.0341(15) -0.0083(13) -0.0032(12) 0.0119(12)
    C17 0.075(2) 0.0459(16) 0.0225(13) -0.0131(14) 0.0001(13) 0.0025(12)
    C18 0.088(2) 0.0335(14) 0.0309(15) -0.0065(14) 0.0042(14) -0.0035(11)
    C19 0.0645(18) 0.0290(12) 0.0261(13) -0.0012(12) 0.0006(12) 0.0000(10)
    C20 0.090(2) 0.0353(14) 0.0467(17) 0.0146(15) 0.0050(16) 0.0089(13)
    C21 0.0525(17) 0.0326(13) 0.0197(12) -0.0025(12) 0.0021(11) -0.0010(10)
    C22 0.0532(19) 0.0486(16) 0.0430(16) -0.0055(14) 0.0026(13) 0.0022(13)
    C23 0.065(2) 0.066(2) 0.067(2) -0.0211(17) 0.0168(17) -0.0008(17)
    C24 0.105(3) 0.0478(18) 0.0497(19) -0.0274(19) 0.0251(19) -0.0001(15)
    C25 0.103(3) 0.0338(15) 0.0310(15) -0.0033(16) 0.0081(16) 0.0023(12)
    C26 0.0657(18) 0.0327(13) 0.0261(13) 0.0003(12) 0.0022(12) 0.0004(10)
    C27 0.0474(19) 0.075(2) 0.100(3) 0.0043(17) 0.0044(18) 0.018(2)
_geom_special_details
;
All e.s.d.'s (except the e.s.d. in the dihedral angle between two l.s. planes)
are estimated using the full covariance matrix. The cell e.s.d.'s are taken
into account individually in the estimation of e.s.d.'s in distances, angles
and torsion angles; correlations between e.s.d.'s in cell parameters are only
used when they are defined by crystal symmetry. An approximate (isotropic)
treatment of cell e.s.d.'s is used for estimating e.s.d.'s involving l.s.
planes.
;
loop_
    _geom_bond_atom_site_label_1
    _geom_bond_atom_site_label_2
    _geom_bond_site_symmetry_2
    _geom_bond_distance
    _geom_bond_publ_flag
    S1 P1 . 1.9500(10)
                     ?
    P1 C1C . 1.790(5) ?
    P1 C7B . 1.806(9) ?
    P1 C13 . 1.812(3) ?
    P1 C1 . 1.816(6) ?
    P1 C7 . 1.822(3) ?
    P1 C1B . 1.843(7) ?
    P2 C21 . 1.837(2) ?
    P2 C14 . 1.844(2) ?
    P2 C13 . 1.852(3) ?
    C1 C2 . 1.380(7) ?
    C1 C6 . 1.387(7) ?
    C2 C3 . 1.379(7) ?
    C2 H2A . 0.9500 ?
    C3 C4 . 1.369(7) ?
    C3 H3A . 0.9500 ?
    C4 C5 . 1.369(7) ?
    C4 H4A . 0.9500 ?
    C5 C6 . 1.383(8) ?
    C5 H5A . 0.9500 ?
    C6 H6A . 0.9500 ?
    C1B C2B . 1.386(7) ?
    C1B C6B . 1.397(7) ?
    C2B C3B . 1.377(8) ?
    C2B H2BA . 0.9500 ?
    C3B C4B . 1.375(8) ?
    C3B H3BA . 0.9500 ?
    C4B C5B . 1.367(8) ?
    C4B H4BA . 0.9500 ?
    C5B C6B . 1.376(8) ?
    C5B H5BA . 0.9500 ?
    C6B H6BA . 0.9500 ?
    C1C C2C . 1.367(6) ?
    C1C C6C . 1.384(6) ?
    C2C C3C . 1.385(7) ?
    C2C H2CA . 0.9500 ?
    C3C C4C . 1.367(7) ?
    C3C H3CA . 0.9500 ?
    C4C C5C . 1.371(7) ?
    C4C H4CA . 0.9500 ?
    C5C C6C . 1.376(7) ?
    C5C H5CA . 0.9500 ?
    C6C H6CA . 0.9500 ?
    C7 C12 . 1.383(4) ?
    C7 C8 . 1.387(4) ?
    C8 C9 . 1.386(4) ?
    C8 H8A . 0.9500 ?
    C9 C10 . 1.364(4) ?
    C9 H9A . 0.9500 ?
    C10 C11 . 1.371(4) ?
    C10 H10A . 0.9500 ?
    C11 C12 . 1.385(4) ?
    C11 H11A . 0.9500 ?
    C12 H12A . 0.9500 ?
    C7B C12B . 1.378(8) ?
    C7B C8B . 1.380(8) ?
    C8B C9B . 1.389(8) ?
    C8B H8BA . 0.9500 ?
    C9B C10B . 1.365(8) ?
    C9B H9BA . 0.9500 ?
    C10B C11B . 1.367(8) ?
    C10B H10B . 0.9500 ?
    C11B C12B . 1.386(8) ?
    C11B H11B . 0.9500 ?
    C12B H12B . 0.9500 ?
    C13 H13A . 0.9900 ?
    C13 H13B . 0.9900 ?
    C14 C19 . 1.380(3) ?
    C14 C15 . 1.401(3) ?
    C15 C16 . 1.391(3) ?
    C15 C20 . 1.502(3) ?
    C16 C17 . 1.367(4) ?
    C16 H16A . 0.9500 ?
    C17 C18 . 1.381(4) ?
    C17 H17A . 0.9500 ?
    C18 C19 . 1.379(3) ?
    C18 H18A . 0.9500 ?
    C19 H19A . 0.9500 ?
    C20 H20A . 0.9800 ?
    C20 H20B . 0.9800 ?
    C20 H20C . 0.9800 ?
    C21 C26 . 1.388(3) ?
    C21 C22 . 1.400(4) ?
    C22 C23 . 1.394(4) ?
    C22 C27 . 1.499(4) ?
    C23 C24 . 1.370(5) ?
    C23 H23A . 0.9500 ?
    C24 C25 . 1.363(4) ?
    C24 H24A . 0.9500 ?
    C25 C26 . 1.373(4) ?
    C25 H25A . 0.9500 ?
    C26 H26A . 0.9500 ?
    C27 H27A . 0.9800 ?
    C27 H27B . 0.9800 ?
    C27 H27C . 0.9800 ?
loop_
    _geom_angle_atom_site_label_1
    _geom_angle_atom_site_label_2
    _geom_angle_atom_site_label_3
    _geom_angle_site_symmetry_1
    _geom_angle_site_symmetry_3
    _geom_angle
    _geom_angle_publ_flag
    C1C P1 C7B . . 89.6(8) ?
    C1C P1 C13 . . 107.2(3) ?
    C7B P1 C13 . . 109.5(8) ?
    C7B P1 C1 . . 91.1(9) ?
    C13 P1 C1 . . 104.5(4) ?
    C1C P1 C7 . . 104.4(2) ?
    C13 P1 C7 . . 106.15(13) ?
    C1 P1 C7 . . 106.0(5) ?
    C7B P1 C1B . . 99.6(10) ?
    C13 P1 C1B . . 99.7(6) ?
    C7 P1 C1B . . 114.5(6) ?
    C1C P1 S1 . . 112.6(2) ?
    C7B P1 S1 . . 121.6(7) ?
    C13 P1 S1 . . 113.40(9) ?
    C1 P1 S1 . . 113.6(4) ?
    C7 P1 S1 . . 112.50(12) ?
    C1B P1 S1 . . 109.9(6) ?
    C21 P2 C14 . . 100.23(10) ?
    C21 P2 C13 . . 100.70(11) ?
    C14 P2 C13 . . 100.94(11) ?
    C2 C1 C6 . . 117.0(7) ?
    C2 C1 P1 . . 127.3(8) ?
    C6 C1 P1 . . 115.7(8) ?
    C3 C2 C1 . . 123.8(8) ?
    C3 C2 H2A . . 118.1 ?
    C1 C2 H2A . . 118.1 ?
    C4 C3 C2 . . 117.2(8) ?
    C4 C3 H3A . . 121.4 ?
    C2 C3 H3A . . 121.4 ?
    C5 C4 C3 . . 121.3(9) ?
    C5 C4 H4A . . 119.3 ?
    C3 C4 H4A . . 119.3 ?
    C4 C5 C6 . . 120.3(8) ?
    C4 C5 H5A . . 119.8 ?
    C6 C5 H5A . . 119.8 ?
    C5 C6 C1 . . 120.3(8) ?
    C5 C6 H6A . . 119.9 ?
    C1 C6 H6A . . 119.9 ?
    C2B C1B C6B . . 111.8(7) ?
    C2B C1B P1 . . 121.8(10) ?
    C6B C1B P1 . . 126.4(10) ?
    C3B C2B C1B . . 124.9(9) ?
    C3B C2B H2BA . . 117.6 ?
    C1B C2B H2BA . . 117.6 ?
    C4B C3B C2B . . 120.4(9) ?
    C4B C3B H3BA . . 119.8 ?
    C2B C3B H3BA . . 119.8 ?
    C5B C4B C3B . . 117.7(9) ?
    C5B C4B H4BA . . 121.1 ?
    C3B C4B H4BA . . 121.1 ?
    C4B C5B C6B . . 120.1(9) ?
    C4B C5B H5BA . . 119.9 ?
    C6B C5B H5BA . . 119.9 ?
    C5B C6B C1B . . 125.1(9) ?
    C5B C6B H6BA . . 117.5 ?
    C1B C6B H6BA . . 117.5 ?
    C2C C1C C6C . . 121.7(6) ?
    C2C C1C P1 . . 122.0(6) ?
    C6C C1C P1 . . 116.2(5) ?
    C1C C2C C3C . . 118.6(6) ?
    C1C C2C H2CA . . 120.7 ?
    C3C C2C H2CA . . 120.7 ?
    C4C C3C C2C . . 119.2(7) ?
    C4C C3C H3CA . . 120.4 ?
    C2C C3C H3CA . . 120.4 ?
    C3C C4C C5C . . 122.7(7) ?
    C3C C4C H4CA . . 118.6 ?
    C5C C4C H4CA . . 118.6 ?
    C4C C5C C6C . . 118.0(7) ?
    C4C C5C H5CA . . 121.0 ?
    C6C C5C H5CA . . 121.0 ?
    C5C C6C C1C . . 119.7(6) ?
    C5C C6C H6CA . . 120.1 ?
    C1C C6C H6CA . . 120.1 ?
    C12 C7 C8 . . 118.7(3) ?
    C12 C7 P1 . . 120.2(3) ?
    C8 C7 P1 . . 121.2(2) ?
    C9 C8 C7 . . 120.5(3) ?
    C9 C8 H8A . . 119.7 ?
    C7 C8 H8A . . 119.7 ?
    C10 C9 C8 . . 120.1(3) ?
    C10 C9 H9A . . 120.0 ?
    C8 C9 H9A . . 120.0 ?
    C9 C10 C11 . . 120.1(3) ?
    C9 C10 H10A . . 119.9 ?
    C11 C10 H10A . . 119.9 ?
    C10 C11 C12 . . 120.4(3) ?
    C10 C11 H11A . . 119.8 ?
    C12 C11 H11A . . 119.8 ?
    C7 C12 C11 . . 120.3(3) ?
    C7 C12 H12A . . 119.9 ?
    C11 C12 H12A . . 119.9 ?
    C12B C7B C8B . . 120.8(10) ?
    C12B C7B P1 . . 124.8(14) ?
    C8B C7B P1 . . 113.8(12) ?
    C7B C8B C9B . . 118.9(10) ?
    C7B C8B H8BA . . 120.5 ?
    C9B C8B H8BA . . 120.5 ?
    C10B C9B C8B . . 120.1(11) ?
    C10B C9B H9BA . . 120.0 ?
    C8B C9B H9BA . . 120.0 ?
    C9B C10B C11B . . 121.1(12) ?
    C9B C10B H10B . . 119.5 ?
    C11B C10B H10B . . 119.5 ?
    C10B C11B C12B . . 119.7(11) ?
    C10B C11B H11B . . 120.2 ?
    C12B C11B H11B . . 120.2 ?
    C7B C12B C11B . . 119.4(11) ?
    C7B C12B H12B . . 120.3 ?
    C11B C12B H12B . . 120.3 ?
    P1 C13 P2 . . 114.33(13) ?
    P1 C13 H13A . . 108.7 ?
    P2 C13 H13A . . 108.7 ?
    P1 C13 H13B . . 108.7 ?
    P2 C13 H13B . . 108.7 ?
    H13A C13 H13B . . 107.6 ?
    C19 C14 C15 . . 119.7(2) ?
    C19 C14 P2 . . 120.73(18) ?
    C15 C14 P2 . . 119.56(18) ?
    C16 C15 C14 . . 118.2(2) ?
    C16 C15 C20 . . 119.8(2) ?
    C14 C15 C20 . . 122.0(2) ?
    C17 C16 C15 . . 121.5(2) ?
    C17 C16 H16A . . 119.3 ?
    C15 C16 H16A . . 119.3 ?
    C16 C17 C18 . . 120.2(2) ?
    C16 C17 H17A . . 119.9 ?
    C18 C17 H17A . . 119.9 ?
    C19 C18 C17 . . 119.2(2) ?
    C19 C18 H18A . . 120.4 ?
    C17 C18 H18A . . 120.4 ?
    C18 C19 C14 . . 121.2(2) ?
    C18 C19 H19A . . 119.4 ?
    C14 C19 H19A . . 119.4 ?
    C15 C20 H20A . . 109.5 ?
    C15 C20 H20B . . 109.5 ?
    H20A C20 H20B . . 109.5 ?
    C15 C20 H20C . . 109.5 ?
    H20A C20 H20C . . 109.5 ?
    H20B C20 H20C . . 109.5 ?
    C26 C21 C22 . . 118.2(2) ?
    C26 C21 P2 . . 124.4(2) ?
    C22 C21 P2 . . 117.34(19) ?
    C23 C22 C21 . . 118.8(3) ?
    C23 C22 C27 . . 119.4(3) ?
    C21 C22 C27 . . 121.9(2) ?
    C24 C23 C22 . . 121.5(3) ?
    C24 C23 H23A . . 119.2 ?
    C22 C23 H23A . . 119.2 ?
    C25 C24 C23 . . 119.7(3) ?
    C25 C24 H24A . . 120.1 ?
    C23 C24 H24A . . 120.1 ?
    C24 C25 C26 . . 119.9(3) ?
    C24 C25 H25A . . 120.1 ?
    C26 C25 H25A . . 120.1 ?
    C25 C26 C21 . . 121.8(3) ?
    C25 C26 H26A . . 119.1 ?
    C21 C26 H26A . . 119.1 ?
    C22 C27 H27A . . 109.5 ?
    C22 C27 H27B . . 109.5 ?
    H27A C27 H27B . . 109.5 ?
    C22 C27 H27C . . 109.5 ?
    H27A C27 H27C . . 109.5 ?
    H27B C27 H27C . . 109.5 ?
loop_
    _geom_torsion_atom_site_label_1
    _geom_torsion_atom_site_label_2
    _geom_torsion_atom_site_label_3
    _geom_torsion_atom_site_label_4
    _geom_torsion_site_symmetry_1
    _geom_torsion_site_symmetry_2
    _geom_torsion_site_symmetry_3
    _geom_torsion_site_symmetry_4
    _geom_torsion
    _geom_torsion_publ_flag
    C1C P1 C1 C2 . . . . 135(12) ?
    C7B P1 C1 C2 . . . . 78.6(10) ?
    C13 P1 C1 C2 . . . . -31.9(8) ?
    C7 P1 C1 C2 . . . . 80.0(8) ?
    C1B P1 C1 C2 . . . . -89(6) ?
    S1 P1 C1 C2 . . . . -156.0(6) ?
    C1C P1 C1 C6 . . . . -44(11) ?
    C7B P1 C1 C6 . . . . -100.8(11) ?
    C13 P1 C1 C6 . . . . 148.7(7) ?
    C7 P1 C1 C6 . . . . -99.4(8) ?
    C1B P1 C1 C6 . . . . 91(6) ?
    S1 P1 C1 C6 . . . . 24.6(9) ?
    C6 C1 C2 C3 . . . . -0.4(3) ?
    P1 C1 C2 C3 . . . . -179.9(11) ?
    C1 C2 C3 C4 . . . . -0.4(3) ?
    C2 C3 C4 C5 . . . . 0.8(7) ?
    C3 C4 C5 C6 . . . . -0.3(9) ?
    C4 C5 C6 C1 . . . . -0.6(9) ?
    C2 C1 C6 C5 . . . . 0.9(6) ?
    P1 C1 C6 C5 . . . . -179.6(9) ?
    C1C P1 C1B C2B . . . . 93(3) ?
    C7B P1 C1B C2B . . . . 70.6(11) ?
    C13 P1 C1B C2B . . . . -41.3(8) ?
    C1 P1 C1B C2B . . . . 83(6) ?
    C7 P1 C1B C2B . . . . 71.6(8) ?
    S1 P1 C1B C2B . . . . -160.7(6) ?
    C1C P1 C1B C6B . . . . -88(3) ?
    C7B P1 C1B C6B . . . . -110.7(14) ?
    C13 P1 C1B C6B . . . . 137.4(11) ?
    C1 P1 C1B C6B . . . . -99(6) ?
    C7 P1 C1B C6B . . . . -109.7(11) ?
    S1 P1 C1B C6B . . . . 18.0(14) ?
    C6B C1B C2B C3B . . . . 0.3(3) ?
    P1 C1B C2B C3B . . . . 179.2(13) ?
    C1B C2B C3B C4B . . . . 0.0(3) ?
    C2B C3B C4B C5B . . . . 0.1(7) ?
    C3B C4B C5B C6B . . . . -0.4(9) ?
    C4B C5B C6B C1B . . . . 0.8(10) ?
    C2B C1B C6B C5B . . . . -0.7(7) ?
    P1 C1B C6B C5B . . . . -179.5(14) ?
    C7B P1 C1C C2C . . . . 121.0(9) ?
    C13 P1 C1C C2C . . . . 10.7(5) ?
    C1 P1 C1C C2C . . . . -3(12) ?
    C7 P1 C1C C2C . . . . 123.0(5) ?
    C1B P1 C1C C2C . . . . -37(3) ?
    S1 P1 C1C C2C . . . . -114.7(4) ?
    C7B P1 C1C C6C . . . . -62.1(9) ?
    C13 P1 C1C C6C . . . . -172.5(4) ?
    C1 P1 C1C C6C . . . . 174(12) ?
    C7 P1 C1C C6C . . . . -60.1(5) ?
    C1B P1 C1C C6C . . . . 140(3) ?
    S1 P1 C1C C6C . . . . 62.2(5) ?
    C6C C1C C2C C3C . . . . 0.0(3) ?
    P1 C1C C2C C3C . . . . 176.6(5) ?
    C1C C2C C3C C4C . . . . -0.2(3) ?
    C2C C3C C4C C5C . . . . 0.6(6) ?
    C3C C4C C5C C6C . . . . -0.8(8) ?
    C4C C5C C6C C1C . . . . 0.5(8) ?
    C2C C1C C6C C5C . . . . -0.1(6) ?
    P1 C1C C6C C5C . . . . -177.0(5) ?
    C1C P1 C7 C12 . . . . -56.9(3) ?
    C7B P1 C7 C12 . . . . -49(3) ?
    C13 P1 C7 C12 . . . . 56.2(3) ?
    C1 P1 C7 C12 . . . . -54.6(5) ?
    C1B P1 C7 C12 . . . . -52.8(7) ?
    S1 P1 C7 C12 . . . . -179.3(2) ?
    C1C P1 C7 C8 . . . . 123.7(3) ?
    C7B P1 C7 C8 . . . . 132(3) ?
    C13 P1 C7 C8 . . . . -123.2(2) ?
    C1 P1 C7 C8 . . . . 126.1(5) ?
    C1B P1 C7 C8 . . . . 127.8(6) ?
    S1 P1 C7 C8 . . . . 1.4(2) ?
    C12 C7 C8 C9 . . . . 0.1(2) ?
    P1 C7 C8 C9 . . . . 179.4(2) ?
    C7 C8 C9 C10 . . . . 0.0(2) ?
    C8 C9 C10 C11 . . . . 0.0(4) ?
    C9 C10 C11 C12 . . . . -0.2(5) ?
    C8 C7 C12 C11 . . . . -0.2(4) ?
    P1 C7 C12 C11 . . . . -179.5(3) ?
    C10 C11 C12 C7 . . . . 0.2(5) ?
    C1C P1 C7B C12B . . . . -77.1(12) ?
    C13 P1 C7B C12B . . . . 31.0(13) ?
    C1 P1 C7B C12B . . . . -74.8(13) ?
    C7 P1 C7B C12B . . . . 110(3) ?
    C1B P1 C7B C12B . . . . -73.0(13) ?
    S1 P1 C7B C12B . . . . 166.4(11) ?
    C1C P1 C7B C8B . . . . 111.5(13) ?
    C13 P1 C7B C8B . . . . -140.4(12) ?
    C1 P1 C7B C8B . . . . 113.8(14) ?
    C7 P1 C7B C8B . . . . -61(3) ?
    C1B P1 C7B C8B . . . . 115.6(14) ?
    S1 P1 C7B C8B . . . . -5.0(17) ?
    C12B C7B C8B C9B . . . . 0.1(3) ?
    P1 C7B C8B C9B . . . . 171.9(15) ?
    C7B C8B C9B C10B . . . . 0.0(3) ?
    C8B C9B C10B C11B . . . . 0.0(7) ?
    C9B C10B C11B C12B . . . . -0.1(9) ?
    C8B C7B C12B C11B . . . . -0.2(7) ?
    P1 C7B C12B C11B . . . . -171.0(17) ?
    C10B C11B C12B C7B . . . . 0.2(9) ?
    C1C P1 C13 P2 . . . . 175.8(2) ?
    C7B P1 C13 P2 . . . . 80.0(8) ?
    C1 P1 C13 P2 . . . . 176.5(5) ?
    C7 P1 C13 P2 . . . . 64.67(17) ?
    C1B P1 C13 P2 . . . . -176.1(6) ?
    S1 P1 C13 P2 . . . . -59.34(14) ?
    C21 P2 C13 P1 . . . . 168.44(12) ?
    C14 P2 C13 P1 . . . . -88.82(14) ?
    C21 P2 C14 C19 . . . . 45.2(2) ?
    C13 P2 C14 C19 . . . . -57.9(2) ?
    C21 P2 C14 C15 . . . . -134.2(2) ?
    C13 P2 C14 C15 . . . . 122.7(2) ?
    C19 C14 C15 C16 . . . . 1.4(4) ?
    P2 C14 C15 C16 . . . . -179.21(19) ?
    C19 C14 C15 C20 . . . . -178.1(3) ?
    P2 C14 C15 C20 . . . . 1.3(4) ?
    C14 C15 C16 C17 . . . . -0.4(4) ?
    C20 C15 C16 C17 . . . . 179.1(3) ?
    C15 C16 C17 C18 . . . . -0.3(4) ?
    C16 C17 C18 C19 . . . . 0.0(4) ?
    C17 C18 C19 C14 . . . . 1.1(4) ?
    C15 C14 C19 C18 . . . . -1.8(4) ?
    P2 C14 C19 C18 . . . . 178.8(2) ?
    C14 P2 C21 C26 . . . . -98.9(2) ?
    C13 P2 C21 C26 . . . . 4.4(2) ?
    C14 P2 C21 C22 . . . . 83.8(2) ?
    C13 P2 C21 C22 . . . . -172.85(19) ?
    C26 C21 C22 C23 . . . . -0.7(4) ?
    P2 C21 C22 C23 . . . . 176.7(2) ?
    C26 C21 C22 C27 . . . . 178.5(3) ?
    P2 C21 C22 C27 . . . . -4.1(4) ?
    C21 C22 C23 C24 . . . . 0.0(5) ?
    C27 C22 C23 C24 . . . . -179.1(3) ?
    C22 C23 C24 C25 . . . . 0.9(5) ?
    C23 C24 C25 C26 . . . . -1.2(4) ?
    C24 C25 C26 C21 . . . . 0.6(4) ?
    C22 C21 C26 C25 . . . . 0.4(4) ?
    P2 C21 C26 C25 . . . . -176.84(19) ?
data_global
_journal_date_recd_electronic     2009-08-24
_journal_date_accepted     2009-08-25
_journal_name_full     'Acta Crystallographica, Section E'
_journal_year     2009
_journal_volume     65
_journal_issue     10
_journal_page_first     o2307
_journal_page_last     o2307
_journal_paper_category     QO
_journal_coeditor_code     NG2633
_publ_contact_author
;
Quinetta D. Shelby
DePaul University
Department of Chemistry
1110 West Belden Avenue
Chicago, Illinois  60614
USA
;
_publ_contact_author_email     qshelby@depaul.edu
_publ_contact_author_fax     '1  773 325 7421'
_publ_contact_author_phone     '1  773 325 7402'
_publ_section_title
;
[(Di-<i>o</i>-tolylphosphino)methyl]diphenylphosphine sulfide
;
loop_
    _publ_author_name
    _publ_author_address
    'Pitroda, Priyanka P.'
;
DePaul University
Department of Chemistry
1110 West Belden Avenue
Chicago, Illinois 60614
USA
;
    'Badgett, Ansonia H.'
;
DePaul University
Department of Chemistry
1110 West Belden Avenue
Chicago, Illinois 60614
USA
;
    'Dickey, Geralyn A.'
;
DePaul University
Department of Chemistry
1110 West Belden Avenue
Chicago, Illinois 60614
USA
;
    'Gray, Danielle L.'
;
University of Illinois
School of Chemical Sciences, Box 59-1
505 South Mathews Avenue
Urbana, Illinois 61801
USA
;
    'Shelby, Quinetta D.'
;
DePaul University
Department of Chemistry
1110 West Belden Avenue
Chicago, Illinois 60614
USA
;
