# Supplementary material for: [(Di-o-tolyl­phosphino)meth­yl]diphenyl­phosphine sulfide
Source: Acta Crystallogr Sect E Struct Rep Online. 2009 Sep 5;65(Pt 10):o2307. doi: 10.1107/S1600536809034059 (PMC2970358; doi:10.1107/S1600536809034059)
Supplement: Supplementary file 2 [file e-65-o2307-Isup2.hkl]

# 
# h,k,l, Fc-squared, Fo-squared, sigma(Fo-squared) and status flag 
# 
data_I
_shelx_title ' asd in P2(1)/c' 
_shelx_refln_list_code          4 
_shelx_F_calc_maximum      291.86 
_exptl_crystal_F_000       936.00 
_reflns_d_resolution_high  0.8239 
 
loop_ 
 _symmetry_equiv_pos_as_xyz 
 'x, y, z' 
 '-x, y+1/2, -z+1/2' 
 '-x, -y, -z' 
 'x, -y-1/2, z-1/2' 
 
_cell_length_a    20.0639 
_cell_length_b     7.2739 
_cell_length_c    16.4160 
_cell_angle_alpha  90.000 
_cell_angle_beta   92.519 
_cell_angle_gamma  90.000 
 
_shelx_F_squared_multiplier     1.000 
 
loop_ 
 _refln_index_h 
 _refln_index_k 
 _refln_index_l 
 _refln_F_squared_calc 
 _refln_F_squared_meas 
 _refln_F_squared_sigma 
 _refln_observed_status 
   2   0   0    12978.64    12625.94    133.79 o 
   3   0   0      482.61      605.98     13.99 o 
   4   0   0    10440.68    10743.87    113.26 o 
   5   0   0    13571.00    12403.37    123.02 o 
   6   0   0    85181.91    84020.55    760.32 o 
   7   0   0    14823.36    14842.54    148.78 o 
   8   0   0    19768.70    18653.21    196.77 o 
   9   0   0      610.85      795.83     20.63 o 
  10   0   0      426.97      527.22     14.83 o 
  11   0   0     5842.92     6060.33     66.49 o 
  12   0   0     3398.12     3293.68     42.42 o 
  13   0   0     1447.46     1524.30     30.21 o 
  14   0   0     5977.59     5706.18     74.63 o 
  15   0   0      195.17      309.37     18.76 o 
  16   0   0      260.74      288.59     22.39 o 
  17   0   0       20.89       19.38     27.59 o 
  18   0   0       16.94       16.21     19.89 o 
  19   0   0      236.61      267.14     27.19 o 
  20   0   0     1008.42     1004.94     72.05 o 
  21   0   0      219.97      238.44     32.05 o 
  22   0   0      254.02      239.23     33.23 o 
  23   0   0        0.00      -25.14     44.84 o 
  24   0   0       31.42       53.19     39.47 o 
   1   1   0    20276.85    21276.57    136.12 o 
   2   1   0       74.83       93.54      3.03 o 
   3   1   0        1.29        5.57      3.06 o 
   4   1   0     4648.35     4672.29     34.77 o 
   5   1   0     9126.70     9283.57     72.39 o 
   6   1   0      895.05      848.21     11.29 o 
   7   1   0     3649.80     3668.04     31.16 o 
   8   1   0     1790.17     1933.71     20.13 o 
   9   1   0       37.44       54.43      6.25 o 
  10   1   0        0.31        2.67      5.53 o 
  11   1   0     5058.38     5005.35     43.86 o 
  12   1   0      419.86      451.07     11.88 o 
  13   1   0     3619.12     3266.07     33.30 o 
  14   1   0       43.21       49.81      8.67 o 
  15   1   0      249.07      256.17     12.48 o 
  16   1   0      505.62      441.75     17.51 o 
  17   1   0      523.63      458.68     19.67 o 
  18   1   0       20.74       22.40     12.89 o 
  19   1   0      442.26      442.74     23.18 o 
  20   1   0        0.04      -15.00     15.00 o 
  21   1   0      368.37      398.93     26.56 o 
  22   1   0       18.63        9.18     20.31 o 
  23   1   0       18.24       52.62     32.82 o 
  24   1   0        7.53       48.29     29.40 o 
   0   2   0     1147.89     1008.70     14.99 o 
   1   2   0     1683.63     1723.27     15.57 o 
   2   2   0       19.60       14.63      3.71 o 
   3   2   0      921.00      855.08      9.60 o 
   4   2   0       17.67       14.82      4.39 o 
   5   2   0     2956.12     2997.19     26.46 o 
   6   2   0      265.27      266.62      6.58 o 
   7   2   0        0.79       -1.13      4.89 o 
   8   2   0       11.32       15.91      5.43 o 
   9   2   0     1005.17      989.97     15.38 o 
  10   2   0      645.74      634.73     12.02 o 
  11   2   0     1023.76     1078.96     16.27 o 
  12   2   0      655.04      656.30     19.11 o 
  13   2   0      320.89      336.53     12.19 o 
  14   2   0      294.37      299.77     12.52 o 
  15   2   0       18.31        7.25     11.29 o 
  16   2   0      333.90      370.21     17.46 o 
  17   2   0       43.68       47.25     12.46 o 
  18   2   0      425.25      350.80     23.87 o 
  19   2   0      171.46      156.04     21.84 o 
  20   2   0       38.41       42.39     19.41 o 
  21   2   0        1.78       34.95     20.06 o 
  22   2   0        0.32       -9.06     19.97 o 
  23   2   0        0.78       33.43     21.83 o 
   1   3   0     2404.34     2477.57     23.87 o 
   2   3   0       54.44       69.60      4.73 o 
   3   3   0      930.20      933.36     12.22 o 
   4   3   0      609.80      671.68     11.32 o 
   5   3   0      850.58      819.99     12.04 o 
   6   3   0       24.90       46.66      6.59 o 
   7   3   0     3320.69     3092.08     32.46 o 
   8   3   0     1092.43     1124.06     16.75 o 
   9   3   0      355.80      313.45     10.05 o 
  10   3   0      285.82      288.82     10.18 o 
  11   3   0      275.11      300.95     11.16 o 
  12   3   0      162.39      156.59      9.60 o 
  13   3   0     1257.70     1193.33     21.87 o 
  14   3   0     1232.28     1199.64     35.70 o 
  15   3   0       66.69       63.19     13.10 o 
  16   3   0      276.42      302.11     22.69 o 
  17   3   0        0.41       12.03     14.18 o 
  18   3   0      127.02      147.09     19.31 o 
  19   3   0       10.16        3.30     16.19 o 
  20   3   0       41.59       21.79     27.07 o 
  21   3   0       15.86       30.32     27.49 o 
  22   3   0      260.85      247.95     27.27 o 
   0   4   0      190.96      163.75      9.87 o 
   1   4   0      822.18      795.02     12.78 o 
   2   4   0      334.37      385.60      9.89 o 
   3   4   0     2720.92     2574.43     25.44 o 
   4   4   0       25.08       23.87      5.39 o 
   5   4   0     1749.34     1704.50     19.99 o 
   6   4   0       22.63       41.81      6.03 o 
   7   4   0      122.85      126.66      7.93 o 
   8   4   0       25.51       19.62      6.30 o 
   9   4   0     1532.23     1502.55     22.98 o 
  10   4   0      325.64      331.22     12.37 o 
  11   4   0      867.65      857.05     19.21 o 
  12   4   0       13.77       14.01      9.98 o 
  13   4   0      332.86      317.03     15.78 o 
  14   4   0      125.46      129.13     13.76 o 
  15   4   0      202.65      198.00     13.80 o 
  16   4   0       91.08       66.47     15.50 o 
  17   4   0     1116.72     1189.66     37.45 o 
  18   4   0       17.23        6.05     15.35 o 
  19   4   0      186.48      196.39     22.74 o 
  20   4   0       80.68      101.15     21.51 o 
  21   4   0       67.87       84.00     22.22 o 
   1   5   0      197.20      180.43      8.33 o 
   2   5   0     2141.47     2040.42     24.28 o 
   3   5   0       51.12       48.51      7.92 o 
   4   5   0     5192.91     5049.19     47.89 o 
   5   5   0       30.09       48.49      7.24 o 
   6   5   0     2140.87     2090.20     32.99 o 
   7   5   0        7.78       17.86      7.04 o 
   8   5   0     1011.32      984.69     18.27 o 
   9   5   0      151.37      174.27     10.07 o 
  10   5   0     2360.64     2347.99     34.14 o 
  11   5   0       14.34       21.75      9.82 o 
  12   5   0     1245.19     1278.32     26.31 o 
  13   5   0       79.06       90.35     12.32 o 
  14   5   0       11.73        7.96     11.69 o 
  15   5   0        0.81        2.46     13.08 o 
  16   5   0      967.32      985.03     33.01 o 
  17   5   0       36.08       41.77     13.87 o 
  18   5   0      731.23      828.39     31.49 o 
  19   5   0       45.85       57.25     23.57 o 
  20   5   0        5.87       46.35     61.15 o 
   0   6   0      629.54      580.36     21.83 o 
   1   6   0      555.13      564.11     15.29 o 
   2   6   0       12.13        5.13      7.88 o 
   3   6   0      377.23      386.02     12.79 o 
   4   6   0       28.83       30.57      8.19 o 
   5   6   0      512.12      526.65     15.28 o 
   6   6   0       51.33       57.43      9.77 o 
   7   6   0       28.85       29.31      9.48 o 
   8   6   0      321.71      319.54     14.41 o 
   9   6   0      447.99      448.31     16.21 o 
  10   6   0      107.96      130.55     13.57 o 
  11   6   0      104.03      110.18     12.75 o 
  12   6   0        0.22       -1.30     11.18 o 
  13   6   0        9.04       13.51     11.87 o 
  14   6   0       96.84       86.41     14.62 o 
  15   6   0      200.70      203.70     20.01 o 
  16   6   0       48.92       59.51     17.23 o 
  17   6   0      388.33      419.99     23.29 o 
   1   7   0       11.30       14.68      9.68 o 
   2   7   0       52.80       61.02     10.46 o 
   3   7   0       90.89       94.77     10.93 o 
   4   7   0       44.68       43.97      9.87 o 
   5   7   0       58.45       67.64     11.33 o 
   6   7   0        1.64       -2.08     10.91 o 
   7   7   0      146.18      160.33     13.23 o 
   8   7   0        0.72       18.03     11.87 o 
   9   7   0      281.17      263.47     16.04 o 
  10   7   0       19.27       15.55     12.26 o 
  11   7   0       38.19       26.79     13.76 o 
  12   7   0        4.86       22.42     13.89 o 
  13   7   0       94.04      110.34     18.11 o 
  14   7   0       59.85       82.01     19.05 o 
   0   8   0       43.87       43.60     16.69 o 
   1   8   0       60.55       57.93     11.89 o 
   2   8   0        0.19      -11.10     11.89 o 
   3   8   0      320.24      316.49     18.16 o 
   4   8   0       32.58       39.47     13.17 o 
   5   8   0      207.90      217.33     16.26 o 
   6   8   0      104.48      114.23     14.73 o 
   7   8   0        6.84       -2.16     12.60 o 
   8   8   0       26.01       36.34     15.14 o 
   9   8   0       94.40       81.09     15.22 o 
  10   8   0       14.47       37.74     16.61 o 
 -24   1   1       14.77        7.56     29.81 o 
 -23   1   1       12.96      -21.28     21.28 o 
 -22   1   1       39.74       47.37     21.13 o 
 -21   1   1        4.14       -2.27     16.20 o 
 -20   1   1       44.12       87.32     16.92 o 
 -19   1   1       77.60       52.96     15.02 o 
 -18   1   1       45.84       75.97     12.73 o 
 -17   1   1      595.41      533.33     18.98 o 
 -16   1   1      120.05      154.21     13.29 o 
 -15   1   1      250.44      192.09     10.97 o 
 -14   1   1       31.29       27.20      8.26 o 
 -13   1   1     2004.23     1854.14     25.08 o 
 -12   1   1       19.30       23.76      7.03 o 
 -11   1   1     2019.75     1928.32     23.36 o 
 -10   1   1       12.63       19.45      6.53 o 
  -9   1   1      836.71      894.59     13.97 o 
  -8   1   1     3334.52     3561.74     31.91 o 
  -7   1   1     3375.07     3366.85     30.72 o 
  -6   1   1     2045.46     2023.16     19.45 o 
  -5   1   1    13854.60    13401.09     96.36 o 
  -4   1   1     2612.63     2690.73     22.82 o 
  -3   1   1     5440.92     5155.12     41.40 o 
  -2   1   1    13465.96    13750.69    107.88 o 
  -1   1   1     2843.23     2825.91     26.56 o 
   0   1   1      571.72      577.33      7.07 o 
   1   1   1     1869.95     2178.22     14.34 o 
   2   1   1     2732.82     2679.30     17.56 o 
   3   1   1    24856.66    25439.94    164.99 o 
   4   1   1     1881.58     2077.85     17.67 o 
   5   1   1     8051.44     7739.92     58.08 o 
   6   1   1     4045.87     4122.98     34.05 o 
   7   1   1      738.54      748.17     11.54 o 
   8   1   1      257.22      224.71      8.31 o 
   9   1   1    10344.28    10040.64     75.01 o 
  10   1   1      179.67      197.71      9.86 o 
  11   1   1     2762.19     2586.45     28.18 o 
  12   1   1       22.77       24.16      7.84 o 
  13   1   1      158.58      155.94      9.60 o 
  14   1   1      862.42      847.87     17.80 o 
  15   1   1      706.22      736.22     19.84 o 
  16   1   1      268.36      325.71     16.06 o 
  17   1   1      589.11      614.33     22.07 o 
  18   1   1       11.89       28.20     15.15 o 
  19   1   1       33.80       21.73     15.75 o 
  20   1   1        2.34       35.67     18.57 o 
  21   1   1       38.74       77.98     19.30 o 
  22   1   1       96.07       93.09     23.49 o 
  23   1   1       57.16       59.03     25.36 o 
  24   1   1        0.93       21.83     53.00 o 
 -23   2   1        4.07        9.38     19.88 o 
 -22   2   1      294.19      310.90     32.54 o 
 -21   2   1       34.84       89.61     21.59 o 
 -20   2   1        4.32      -18.60     20.06 o 
 -19   2   1       78.84       61.46     18.12 o 
 -18   2   1      500.53      572.88     29.18 o 
 -17   2   1      153.81      103.33     14.40 o 
 -16   2   1     1138.28     1073.60     24.05 o 
 -15   2   1       69.94       58.44      9.86 o 
 -14   2   1       74.30       85.29      9.19 o 
 -13   2   1      230.47      257.10     10.53 o 
 -12   2   1      348.07      350.00     13.35 o 
 -11   2   1      815.96      873.08     15.79 o 
 -10   2   1      990.80      915.60     14.23 o 
  -9   2   1      202.96      274.58      8.10 o 
  -8   2   1      677.25      635.23     11.68 o 
  -7   2   1     2313.54     2433.46     25.32 o 
  -6   2   1      871.09      955.99     13.24 o 
  -5   2   1     2447.66     2597.09     23.28 o 
  -4   2   1        2.03       -0.66      4.51 o 
  -3   2   1      492.22      468.93      9.22 o 
  -2   2   1     1339.65     1313.81     22.63 o 
  -1   2   1      239.90      292.73      7.33 o 
   0   2   1       21.83       27.76      3.86 o 
   1   2   1       39.17       34.30      3.35 o 
   2   2   1      629.69      630.07      8.47 o 
   3   2   1       19.86       20.49      4.01 o 
   4   2   1      132.11      174.63      5.54 o 
   5   2   1       12.63       12.17      4.72 o 
   6   2   1      972.19     1014.26     13.75 o 
   7   2   1     1270.14     1360.30     17.07 o 
   8   2   1     3371.92     3552.77     34.17 o 
   9   2   1      533.69      630.86     12.72 o 
  10   2   1      458.21      469.86     11.59 o 
  11   2   1        9.71       10.83      6.44 o 
  12   2   1       52.32       56.16      7.42 o 
  13   2   1      536.54      503.70     14.51 o 
  14   2   1      273.01      294.42     15.36 o 
  15   2   1      114.38       96.59     11.92 o 
  16   2   1      344.18      391.36     18.01 o 
  17   2   1      343.61      341.51     19.25 o 
  18   2   1       13.26       36.29     17.56 o 
  19   2   1       33.34       30.97     18.43 o 
  20   2   1       97.53       75.59     20.43 o 
  21   2   1       47.05       23.64     19.85 o 
  22   2   1      191.38      218.79     27.45 o 
  23   2   1       26.75       65.21     25.14 o 
 -22   3   1       64.61       58.97     22.15 o 
 -21   3   1       61.40       77.58     21.63 o 
 -20   3   1       35.75       12.64     20.22 o 
 -19   3   1       17.93       35.76     19.58 o 
 -18   3   1       44.22       39.63     16.08 o 
 -17   3   1       66.50       36.88     16.31 o 
 -16   3   1       76.45      103.81     13.50 o 
 -15   3   1      234.06      180.92     14.72 o 
 -14   3   1      206.26      213.80     13.38 o 
 -13   3   1        8.58        4.09      8.58 o 
 -12   3   1       17.80       27.40      6.97 o 
 -11   3   1      596.17      553.68     13.70 o 
 -10   3   1        4.65       -0.69      6.14 o 
  -9   3   1      921.15      911.33     15.18 o 
  -8   3   1     2048.55     2022.67     24.05 o 
  -7   3   1      205.26      255.38      7.69 o 
  -6   3   1     1334.71     1443.85     17.61 o 
  -5   3   1      461.86      506.86     10.47 o 
  -4   3   1      917.78      978.34     14.69 o 
  -3   3   1     1575.67     1604.39     18.99 o 
  -2   3   1       31.79       26.96      5.47 o 
  -1   3   1     2236.73     2274.01     24.76 o 
   0   3   1     3396.46     3556.04     33.45 o 
   1   3   1        3.94        2.38      5.10 o 
   2   3   1       55.17       52.24      5.64 o 
   3   3   1      324.95      367.07      8.02 o 
   4   3   1      434.82      471.10      9.66 o 
   5   3   1     1346.98     1310.91     16.17 o 
   6   3   1     1417.91     1414.44     16.72 o 
   7   3   1        0.12        4.49      5.42 o 
   8   3   1       16.57       17.83      6.10 o 
   9   3   1      167.79      161.34      8.04 o 
  10   3   1       47.92       36.77      8.14 o 
  11   3   1      439.10      452.97     14.41 o 
  12   3   1      118.97      118.81      9.48 o 
  13   3   1      104.57      100.76     10.46 o 
  14   3   1        5.38       14.75     10.11 o 
  15   3   1      276.80      291.93     16.35 o 
  16   3   1        3.71       18.44     13.57 o 
  17   3   1        0.03      -10.69     13.20 o 
  18   3   1        1.61      -10.72     14.36 o 
  19   3   1       36.07       33.76     24.12 o 
  20   3   1       19.60       16.72     18.35 o 
  21   3   1      178.69      192.29     24.92 o 
  22   3   1        5.51      -12.51     19.77 o 
 -21   4   1       12.74       28.48     19.57 o 
 -20   4   1       13.05        8.69     17.26 o 
 -19   4   1       57.17       66.88     19.14 o 
 -18   4   1       11.41       13.91     16.61 o 
 -17   4   1        7.21       17.23     14.93 o 
 -16   4   1       12.02       16.89     12.30 o 
 -15   4   1      106.23       97.85     11.61 o 
 -14   4   1       14.87       12.24      9.41 o 
 -13   4   1      348.39      378.07     23.03 o 
 -12   4   1      152.25      134.48     12.14 o 
 -11   4   1      141.96      172.42     10.61 o 
 -10   4   1      185.03      165.93      9.49 o 
  -9   4   1      570.61      502.17     12.25 o 
  -8   4   1      338.33      320.43      9.50 o 
  -7   4   1      127.16      170.91      7.28 o 
  -6   4   1      359.34      362.01      8.83 o 
  -5   4   1        1.04        1.50      6.12 o 
  -4   4   1      572.60      548.54     11.35 o 
  -3   4   1       28.88        1.30      5.30 o 
  -2   4   1       22.89       17.65      5.64 o 
  -1   4   1     2532.76     2519.59     26.68 o 
   0   4   1      478.46      441.58     10.95 o 
   1   4   1      151.02      198.16      7.43 o 
   2   4   1      172.52      128.15      9.82 o 
   3   4   1      830.48      877.66     14.47 o 
   4   4   1      103.10       91.24      6.93 o 
   5   4   1     2898.33     2908.42     28.32 o 
   6   4   1       28.02       28.58      5.95 o 
   7   4   1      385.70      349.88      9.81 o 
   8   4   1     1044.41      975.57     15.93 o 
   9   4   1       58.49       79.64      8.61 o 
  10   4   1      852.78      850.24     18.06 o 
  11   4   1      926.54      906.45     20.59 o 
  12   4   1      353.41      340.83     15.05 o 
  13   4   1      120.30      109.64     12.76 o 
  14   4   1      106.82       77.97     13.18 o 
  15   4   1       98.06      139.56     14.81 o 
  16   4   1      183.70      201.15     18.39 o 
  17   4   1       24.31       35.25     15.44 o 
  18   4   1        5.98       -0.26     15.07 o 
  19   4   1       74.34       64.55     19.61 o 
  20   4   1        3.56        3.43     18.37 o 
  21   4   1       24.92       17.83     20.22 o 
 -20   5   1        0.44       -6.34     45.30 o 
 -19   5   1        2.65       -5.67     31.10 o 
 -18   5   1        0.00        6.36     15.74 o 
 -17   5   1        0.16        8.97     15.21 o 
 -16   5   1        4.98       12.90     12.35 o 
 -15   5   1       31.27       57.06     13.49 o 
 -14   5   1       67.48       79.87     12.82 o 
 -13   5   1       55.56       62.26     11.83 o 
 -12   5   1       28.59        8.53      9.99 o 
 -11   5   1       34.53       10.62      9.94 o 
 -10   5   1        1.27       -3.55      9.32 o 
  -9   5   1      118.16      109.81      9.13 o 
  -8   5   1      157.15      183.13      9.31 o 
  -7   5   1       47.14       46.09      7.29 o 
  -6   5   1      128.07      117.80      7.59 o 
  -5   5   1       75.48       91.53      6.81 o 
  -4   5   1       13.37       20.12      5.81 o 
  -3   5   1      141.32      157.61      7.79 o 
  -2   5   1     1020.83      986.50     15.57 o 
  -1   5   1        7.63        9.98      5.95 o 
   0   5   1      341.97      392.14     11.91 o 
   1   5   1       99.67       95.05      7.95 o 
   2   5   1       27.33       28.28      6.60 o 
   3   5   1        2.42       -4.44      7.76 o 
   4   5   1      177.77      165.53      8.59 o 
   5   5   1      109.76       94.28      8.65 o 
   6   5   1      196.70      196.84     10.04 o 
   7   5   1      154.24      171.93      9.89 o 
   8   5   1       52.64       49.74      8.09 o 
   9   5   1       28.29        4.95      8.30 o 
  10   5   1        0.41       13.71      9.43 o 
  11   5   1       99.33      101.58     11.58 o 
  12   5   1       27.32       37.74     10.88 o 
  13   5   1       10.41        5.40     10.91 o 
  14   5   1        4.35        2.82     11.51 o 
  15   5   1        0.63       -4.94     16.99 o 
  16   5   1        5.31        8.92     12.96 o 
  17   5   1       23.98       18.76     14.30 o 
  18   5   1        2.50       15.76     16.95 o 
  19   5   1        7.90       10.78     17.24 o 
 -17   6   1        9.80       -8.59     13.39 o 
 -16   6   1       21.38        3.28     22.74 o 
 -15   6   1       27.94       36.84     20.22 o 
 -14   6   1       67.06       64.47     13.73 o 
 -13   6   1       30.92        4.19     13.56 o 
 -12   6   1      133.19      153.87     13.98 o 
 -11   6   1       26.65       18.24     10.53 o 
 -10   6   1       20.85       36.58     10.34 o 
  -9   6   1       49.90       57.02     10.33 o 
  -8   6   1      712.57      707.23     21.90 o 
  -7   6   1      398.65      398.14     14.49 o 
  -6   6   1      246.59      228.47     11.00 o 
  -5   6   1       72.30       62.31      8.39 o 
  -4   6   1        9.72        4.32      7.42 o 
  -3   6   1      175.92      163.21     10.10 o 
  -2   6   1      690.06      699.37     16.74 o 
  -1   6   1     1870.65     1850.97     25.58 o 
   0   6   1      416.71      451.04     14.33 o 
   1   6   1     1256.20     1236.09     26.59 o 
   2   6   1      193.29      168.92     10.82 o 
   3   6   1     1012.29      966.66     19.73 o 
   4   6   1       69.30       43.68      9.55 o 
   5   6   1     1494.61     1517.89     25.44 o 
   6   6   1       52.44       48.76      9.60 o 
   7   6   1      485.91      480.41     15.67 o 
   8   6   1       10.91       17.37     14.12 o 
   9   6   1      104.59       86.92     11.53 o 
  10   6   1      112.96      142.81     13.44 o 
  11   6   1      482.33      506.98     19.12 o 
  12   6   1       75.78       83.39     13.33 o 
  13   6   1      123.08      138.50     16.37 o 
  14   6   1       18.09        8.56     14.03 o 
  15   6   1        3.47        4.80     15.35 o 
  16   6   1       84.23       95.36     18.61 o 
  17   6   1        2.12       -4.06     15.19 o 
 -14   7   1       85.79       53.31     16.90 o 
 -13   7   1       39.79       39.14     14.60 o 
 -12   7   1      142.05      190.48     17.06 o 
 -11   7   1        2.57       24.50     13.96 o 
 -10   7   1        1.69       11.12     13.02 o 
  -9   7   1        9.97        0.44     11.11 o 
  -8   7   1      164.57      171.65     13.86 o 
  -7   7   1       26.94       50.29     11.78 o 
  -6   7   1      383.92      381.11     16.74 o 
  -5   7   1      151.90      133.50     12.30 o 
  -4   7   1        6.15        5.10     10.22 o 
  -3   7   1        4.80       14.20      9.32 o 
  -2   7   1       70.05       66.84     10.45 o 
  -1   7   1        0.54       -6.92      9.02 o 
   0   7   1      243.84      253.64     13.20 o 
   1   7   1       88.63       70.53     10.72 o 
   2   7   1       25.91       24.59      9.99 o 
   3   7   1       15.90       15.19      9.74 o 
   4   7   1       63.35       47.53     10.32 o 
   5   7   1        0.17        0.31      9.58 o 
   6   7   1        5.07       -0.86     10.32 o 
   7   7   1        0.05        4.34     10.95 o 
   8   7   1       11.11       -4.48     10.49 o 
   9   7   1        1.49      -10.78     10.78 o 
  10   7   1       62.97       59.09     12.81 o 
  11   7   1        0.07       -6.73     12.15 o 
  12   7   1       15.06       -7.07     14.24 o 
  13   7   1       20.15       -7.29     14.57 o 
  14   7   1        0.00       10.38     16.81 o 
 -10   8   1        0.30      -12.49     22.41 o 
  -9   8   1        9.34       11.93     13.00 o 
  -8   8   1       16.80       25.14     13.24 o 
  -7   8   1       90.89      102.50     14.69 o 
  -6   8   1       17.45       14.48     13.20 o 
  -5   8   1       46.11       32.64     12.75 o 
  -4   8   1        8.74        6.49     12.10 o 
  -3   8   1        2.71        8.04     11.84 o 
  -2   8   1        0.25       -7.73     11.58 o 
  -1   8   1       24.75       27.47     12.25 o 
   0   8   1        6.82       -7.44     17.03 o 
   1   8   1        1.97       -0.13     11.57 o 
   2   8   1       19.91       18.02     11.22 o 
   3   8   1        0.41        0.82     11.54 o 
   4   8   1        4.37        5.16     11.63 o 
   5   8   1       17.27       13.21     12.66 o 
   6   8   1        8.88        3.53     12.56 o 
   7   8   1       11.44        2.12     12.81 o 
   8   8   1       40.73       53.72     14.89 o 
   9   8   1        0.02        0.50     14.71 o 
  10   8   1       11.77      -28.99     28.99 o 
 -24   0   2        2.81      -21.74     35.33 o 
 -23   0   2       50.25       82.98     27.81 o 
 -22   0   2        5.44      -21.69     21.69 o 
 -21   0   2      340.29      379.76     28.83 o 
 -20   0   2        1.96       12.56     19.90 o 
 -19   0   2       67.38       72.22     21.25 o 
 -18   0   2      356.03      354.58     25.07 o 
 -17   0   2       89.95       61.93     21.54 o 
 -16   0   2       55.93       56.46     15.80 o 
 -15   0   2     1062.06     1015.85     33.41 o 
 -14   0   2     1004.55      977.02     30.39 o 
 -13   0   2      431.33      400.48     18.32 o 
 -12   0   2     1148.97     1121.71     27.89 o 
 -11   0   2      578.55      479.79     19.85 o 
 -10   0   2      486.37      485.05     20.66 o 
  -9   0   2     1047.73      933.44     23.24 o 
  -8   0   2      156.68      207.39     13.61 o 
  -7   0   2      740.18      721.53     15.77 o 
  -6   0   2     5833.88     5617.67     63.21 o 
  -5   0   2    14442.48    14396.74    160.72 o 
  -4   0   2      298.34      362.76     13.36 o 
  -3   0   2     3508.21     3355.30     37.88 o 
  -2   0   2     5902.29     5839.84     52.94 o 
  -1   0   2     8251.21     8678.86     77.12 o 
   0   0   2     4729.00     5252.78     46.68 o 
   1   0   2     4618.47     5179.87     43.48 o 
   2   0   2     2339.38     2297.95     21.33 o 
   3   0   2     4688.15     4857.59     44.01 o 
   4   0   2     5477.06     5978.32     51.98 o 
   5   0   2     3017.49     2854.43     32.92 o 
   6   0   2       67.72      121.87      8.09 o 
   7   0   2      261.91      226.69     12.92 o 
   8   0   2     3821.14     3940.12     45.32 o 
   9   0   2      455.87      339.48     13.47 o 
  10   0   2      555.87      600.71     17.60 o 
  11   0   2      181.68      192.28     12.48 o 
  12   0   2      604.71      583.76     18.58 o 
  13   0   2     2129.85     1860.41     34.11 o 
  14   0   2      124.97      147.75     14.39 o 
  15   0   2     1342.84     1379.00     36.12 o 
  16   0   2       62.77       67.28     18.62 o 
  17   0   2        0.04       -0.18     18.70 o 
  18   0   2        3.64       31.38     20.40 o 
  19   0   2      376.24      373.71     33.84 o 
  20   0   2      924.42     1058.83    112.27 o 
  21   0   2      379.97      392.31     37.31 o 
  22   0   2      137.74      115.96     59.79 o 
  23   0   2       25.46       58.01     38.56 o 
  24   0   2       37.37       12.68     59.79 o 
 -24   1   2        0.16      -25.57     25.57 o 
 -23   1   2        8.99        4.05     20.72 o 
 -22   1   2      193.69      160.08     24.60 o 
 -21   1   2        5.69       18.62     15.47 o 
 -20   1   2      372.37      443.01     32.87 o 
 -19   1   2      413.18      387.29     21.68 o 
 -18   1   2        0.44      -11.51     12.09 o 
 -17   1   2      216.26      229.08     14.68 o 
 -16   1   2      142.01      134.95     14.91 o 
 -15   1   2      520.46      490.61     16.17 o 
 -14   1   2     1190.40     1150.97     21.77 o 
 -13   1   2     2105.73     1936.97     25.51 o 
 -12   1   2       77.71       94.60      7.67 o 
 -11   1   2     1184.29     1148.39     17.63 o 
 -10   1   2     1148.63     1157.67     17.10 o 
  -9   1   2       12.83        9.98      6.39 o 
  -8   1   2     1557.96     1538.39     19.33 o 
  -7   1   2     2892.90     2887.79     28.28 o 
  -6   1   2     1062.70     1177.78     14.18 o 
  -5   1   2      846.33      962.09     11.00 o 
  -4   1   2     3127.80     2999.70     27.24 o 
  -3   1   2      253.97      238.95      6.00 o 
  -2   1   2       23.98       17.10      4.11 o 
  -1   1   2    24791.74    25223.58    210.50 o 
   0   1   2     5481.22     5382.10     44.55 o 
   1   1   2      347.76      327.75      4.87 o 
   2   1   2      723.97      800.50      8.10 o 
   3   1   2      843.08      851.86      9.02 o 
   4   1   2     4650.63     4670.17     33.91 o 
   5   1   2        7.65        3.41      4.54 o 
   6   1   2       55.80       43.66      5.14 o 
   7   1   2     2697.22     2825.95     25.34 o 
   8   1   2      365.72      340.67      9.36 o 
   9   1   2      350.33      358.39      9.74 o 
  10   1   2      580.83      572.41     12.17 o 
  11   1   2      139.33      115.61      8.44 o 
  12   1   2      428.42      439.74     11.86 o 
  13   1   2      407.88      390.84     12.30 o 
  14   1   2     1568.68     1471.55     22.68 o 
  15   1   2       43.22       49.98     11.14 o 
  16   1   2        4.02       -6.73     10.08 o 
  17   1   2      101.80       90.86     15.47 o 
  18   1   2        9.35       40.71     14.77 o 
  19   1   2      100.20       80.98     18.33 o 
  20   1   2      194.06      198.68     22.04 o 
  21   1   2      246.75      253.12     26.21 o 
  22   1   2       50.75       22.33     21.71 o 
  23   1   2       13.27      -19.89     22.80 o 
 -23   2   2       54.50       40.97     21.94 o 
 -22   2   2       26.47       18.56     20.10 o 
 -21   2   2      320.87      330.61     34.33 o 
 -20   2   2      111.84       84.81     24.83 o 
 -19   2   2      112.03       82.99     17.49 o 
 -18   2   2      375.80      335.98     18.87 o 
 -17   2   2       45.91       36.60     12.57 o 
 -16   2   2       17.63       46.21     11.10 o 
 -15   2   2     1118.82     1096.44     25.94 o 
 -14   2   2      588.89      596.56     16.66 o 
 -13   2   2      949.13      926.20     18.02 o 
 -12   2   2     3480.97     3418.91     36.50 o 
 -11   2   2        6.21        3.32      6.10 o 
 -10   2   2      163.53      182.44      9.15 o 
  -9   2   2      268.30      331.29      9.92 o 
  -8   2   2       18.24       15.87      5.43 o 
  -7   2   2      338.26      280.36      8.54 o 
  -6   2   2     7356.71     7607.76     65.94 o 
  -5   2   2        0.84        8.93      5.55 o 
  -4   2   2     1606.48     1631.47     20.89 o 
  -3   2   2      800.73      736.14     13.84 o 
  -2   2   2      690.21      644.59     12.99 o 
  -1   2   2      229.76      230.26      8.95 o 
   0   2   2      734.98      805.95     11.20 o 
   1   2   2     1994.33     1955.16     18.06 o 
   2   2   2     8931.68     8608.65     63.19 o 
   3   2   2      825.05      816.06     10.18 o 
   4   2   2     5428.45     5618.65     41.14 o 
   5   2   2      524.92      434.13      8.28 o 
   6   2   2       50.00       52.42      5.45 o 
   7   2   2       36.72       37.49      5.61 o 
   8   2   2     3774.80     3787.28     48.47 o 
   9   2   2        1.60        3.88      6.11 o 
  10   2   2     1670.16     1613.08     20.19 o 
  11   2   2      456.17      490.22     12.10 o 
  12   2   2      484.91      435.93     11.85 o 
  13   2   2      386.30      388.97     13.28 o 
  14   2   2      445.88      447.35     15.73 o 
  15   2   2       27.29       22.08     11.00 o 
  16   2   2       57.62       62.64     14.92 o 
  17   2   2      273.95      267.34     24.95 o 
  18   2   2      199.64      193.26     20.43 o 
  19   2   2       73.52       90.78     25.84 o 
  20   2   2       24.46       22.26     18.94 o 
  21   2   2       17.74       27.67     22.42 o 
  22   2   2       50.33       64.84     24.08 o 
  23   2   2        3.32      -18.72     22.97 o 
 -22   3   2       58.94       84.08     22.86 o 
 -21   3   2       72.22       69.66     21.15 o 
 -20   3   2        1.15       -9.87     17.84 o 
 -19   3   2      221.11      229.60     20.39 o 
 -18   3   2      266.18      293.93     21.07 o 
 -17   3   2       75.69       95.62     15.95 o 
 -16   3   2       45.25       46.88     11.47 o 
 -15   3   2      854.54      879.06     22.98 o 
 -14   3   2      420.54      411.29     16.16 o 
 -13   3   2       25.46        8.52      9.09 o 
 -12   3   2        4.62        3.81      7.04 o 
 -11   3   2      886.71      883.05     15.79 o 
 -10   3   2     1723.91     1672.22     22.71 o 
  -9   3   2     1985.43     1972.94     23.57 o 
  -8   3   2     1219.58     1214.68     17.19 o 
  -7   3   2      804.21      843.17     12.70 o 
  -6   3   2     1905.36     1899.81     22.40 o 
  -5   3   2     3085.00     3275.13     33.42 o 
  -4   3   2     2523.44     2632.30     32.46 o 
  -3   3   2     1741.49     1688.79     23.44 o 
  -2   3   2     5971.52     6164.73     62.17 o 
  -1   3   2       82.22       55.95      5.28 o 
   0   3   2     1768.72     1754.71     20.78 o 
   1   3   2      408.82      407.84      9.18 o 
   2   3   2      566.49      589.09     10.05 o 
   3   3   2       32.21       32.42      5.06 o 
   4   3   2      305.83      319.65      7.86 o 
   5   3   2     1732.91     1914.91     19.73 o 
   6   3   2     5637.88     5797.57     47.07 o 
   7   3   2      247.19      260.96      8.14 o 
   8   3   2       58.49       41.05      6.13 o 
   9   3   2      431.20      451.41     11.02 o 
  10   3   2        4.62       11.90      6.26 o 
  11   3   2      320.38      369.38     12.08 o 
  12   3   2     1229.91     1203.54     28.57 o 
  13   3   2       85.04      102.85     10.62 o 
  14   3   2      920.80      843.14     19.61 o 
  15   3   2      657.39      688.41     25.71 o 
  16   3   2      238.23      243.22     19.20 o 
  17   3   2        0.04      -13.49     13.49 o 
  18   3   2       85.14       52.31     18.39 o 
  19   3   2        1.65       13.87     19.27 o 
  20   3   2       66.48      101.76     21.55 o 
  21   3   2       88.11       80.90     27.11 o 
  22   3   2        6.09      -10.44     24.49 o 
 -21   4   2       18.05       14.54     18.43 o 
 -20   4   2       50.30       28.46     18.54 o 
 -19   4   2      125.87      155.40     21.48 o 
 -18   4   2      399.70      453.93     29.30 o 
 -17   4   2      291.69      336.23     20.26 o 
 -16   4   2      266.88      258.81     16.90 o 
 -15   4   2      131.51      146.21     14.39 o 
 -14   4   2       34.71       24.09      9.92 o 
 -13   4   2      131.85      148.37     11.74 o 
 -12   4   2       35.50       34.49      9.22 o 
 -11   4   2      825.68      851.61     18.71 o 
 -10   4   2      247.75      260.00     10.37 o 
  -9   4   2      496.97      527.78     11.86 o 
  -8   4   2      527.94      549.64     12.11 o 
  -7   4   2       18.44        9.90      6.63 o 
  -6   4   2       58.56       47.69      6.26 o 
  -5   4   2      672.46      650.90     13.05 o 
  -4   4   2      656.56      555.72     12.31 o 
  -3   4   2      124.76      145.23      7.66 o 
  -2   4   2     1224.75     1119.60     17.13 o 
  -1   4   2     1469.39     1475.99     20.00 o 
   0   4   2        3.35        0.85      5.41 o 
   1   4   2        0.02       20.23      5.05 o 
   2   4   2     1083.97      977.94     14.72 o 
   3   4   2     3422.44     3596.30     35.29 o 
   4   4   2      523.37      497.11     11.47 o 
   5   4   2     2106.78     2163.25     23.66 o 
   6   4   2       30.93       28.33      6.26 o 
   7   4   2       19.38       18.76      6.25 o 
   8   4   2      430.97      438.92     11.82 o 
   9   4   2      446.53      483.88     13.71 o 
  10   4   2      145.70      158.98     10.63 o 
  11   4   2      236.90      223.96     12.62 o 
  12   4   2       84.20       73.91     11.27 o 
  13   4   2       12.75        2.90     10.59 o 
  14   4   2       14.18       20.11     12.74 o 
  15   4   2       93.74      125.68     14.67 o 
  16   4   2       47.74       38.79     15.41 o 
  17   4   2       14.48       16.10     14.97 o 
  18   4   2      139.61      176.81     20.28 o 
  19   4   2       10.73       21.69     17.81 o 
  20   4   2        5.17       -7.76     19.60 o 
  21   4   2        2.23       19.81     20.55 o 
 -20   5   2       17.09       14.69     37.27 o 
 -19   5   2      213.24      219.62     24.88 o 
 -18   5   2       27.11       47.67     17.62 o 
 -17   5   2       81.13      110.21     18.99 o 
 -16   5   2        4.81        3.03     11.27 o 
 -15   5   2       45.27       14.46     14.08 o 
 -14   5   2       19.65       34.51     11.71 o 
 -13   5   2      402.35      429.56     16.84 o 
 -12   5   2       34.52       27.66     10.42 o 
 -11   5   2      104.37      115.00     11.00 o 
 -10   5   2        9.14       -1.26      7.58 o 
  -9   5   2      164.12      149.51      8.93 o 
  -8   5   2       12.65       16.75      6.73 o 
  -7   5   2      332.75      379.73     14.60 o 
  -6   5   2        9.86       12.73      6.78 o 
  -5   5   2     2974.01     2830.72     31.28 o 
  -4   5   2      435.91      408.34     15.33 o 
  -3   5   2     2757.42     2583.81     28.27 o 
  -2   5   2       88.94       85.70      7.28 o 
  -1   5   2        0.37        3.23      5.50 o 
   0   5   2        0.05       -4.21      5.83 o 
   1   5   2     3600.84     3406.73     34.70 o 
   2   5   2      581.85      584.28     13.69 o 
   3   5   2     3779.20     3635.61     38.65 o 
   4   5   2      531.55      558.33     13.12 o 
   5   5   2      953.61      946.57     17.12 o 
   6   5   2       29.34       24.78      7.82 o 
   7   5   2     1309.21     1228.41     22.03 o 
   8   5   2      976.70     1083.52     21.35 o 
   9   5   2     2580.71     2536.13     36.29 o 
  10   5   2      362.93      316.62     19.96 o 
  11   5   2      139.32      166.13     14.32 o 
  12   5   2        0.31       -3.96     10.66 o 
  13   5   2        4.81       -3.94     11.18 o 
  14   5   2      568.26      582.85     28.55 o 
  15   5   2      240.39      256.86     19.49 o 
  16   5   2      436.21      449.50     21.47 o 
  17   5   2      353.40      412.60     23.72 o 
  18   5   2        7.34       32.69     19.61 o 
  19   5   2       76.97      110.22     21.02 o 
 -17   6   2       40.57       35.54     20.06 o 
 -16   6   2      225.78      193.55     23.03 o 
 -15   6   2       64.70       32.72     15.14 o 
 -14   6   2       15.53       10.89     12.69 o 
 -13   6   2       11.70       11.39     12.30 o 
 -12   6   2      133.44      139.16     14.35 o 
 -11   6   2       69.17       65.16     12.55 o 
 -10   6   2      165.50      174.23     13.06 o 
  -9   6   2      441.83      483.97     21.41 o 
  -8   6   2      372.57      335.62     14.35 o 
  -7   6   2      462.89      492.71     14.97 o 
  -6   6   2      596.38      578.22     15.07 o 
  -5   6   2        7.43        4.24      7.04 o 
  -4   6   2      629.98      628.52     14.38 o 
  -3   6   2      139.25      140.75     10.59 o 
  -2   6   2      386.54      372.84     11.73 o 
  -1   6   2      892.94      899.80     17.28 o 
   0   6   2      167.52      184.37     10.03 o 
   1   6   2      205.92      191.94     10.31 o 
   2   6   2     1251.80     1246.69     22.21 o 
   3   6   2     1121.44     1088.77     21.23 o 
   4   6   2       45.04       46.81      9.70 o 
   5   6   2      660.62      709.32     18.06 o 
   6   6   2       47.95       39.89      9.65 o 
   7   6   2      111.68      116.74     11.27 o 
   8   6   2      890.34      854.20     20.50 o 
   9   6   2        7.90        3.71     10.38 o 
  10   6   2       37.88       36.18     12.02 o 
  11   6   2       58.92       44.61     12.35 o 
  12   6   2       34.39       39.62     15.09 o 
  13   6   2        3.77      -10.06     13.39 o 
  14   6   2      127.12      157.14     17.80 o 
  15   6   2        8.92      -16.88     16.88 o 
  16   6   2      167.33      160.32     23.30 o 
  17   6   2        2.92      -10.11     17.92 o 
 -14   7   2      181.44      129.06     17.04 o 
 -13   7   2        5.10       -7.69     13.39 o 
 -12   7   2       60.15       39.75     13.75 o 
 -11   7   2      348.01      360.45     19.16 o 
 -10   7   2      362.35      325.10     17.15 o 
  -9   7   2      289.23      288.19     16.32 o 
  -8   7   2      854.19      860.14     22.79 o 
  -7   7   2        8.78       18.33     11.71 o 
  -6   7   2      254.57      280.12     14.50 o 
  -5   7   2      538.26      529.26     20.50 o 
  -4   7   2      289.99      318.41     15.25 o 
  -3   7   2      427.33      419.22     16.66 o 
  -2   7   2     1277.80     1315.13     25.80 o 
  -1   7   2       75.48       74.98     10.48 o 
   0   7   2       64.47       55.88     10.25 o 
   1   7   2        0.72       -4.64      9.18 o 
   2   7   2      104.69       97.23     10.99 o 
   3   7   2       19.56       10.26      9.86 o 
   4   7   2      424.92      449.94     16.36 o 
   5   7   2       81.26       74.14     11.62 o 
   6   7   2      618.58      640.75     21.00 o 
   7   7   2        0.13        9.93     11.22 o 
   8   7   2      101.37      138.54     16.02 o 
   9   7   2        2.49        1.02     11.15 o 
  10   7   2        0.36      -13.17     13.17 o 
  11   7   2       56.76       46.04     14.52 o 
  12   7   2      255.02      222.55     19.55 o 
  13   7   2        8.41       15.76     15.48 o 
  14   7   2      176.57      216.80     20.74 o 
  -9   8   2       73.89       88.57     18.50 o 
  -8   8   2        5.48       28.11     13.04 o 
  -7   8   2      330.42      352.39     18.02 o 
  -6   8   2      232.64      243.75     16.55 o 
  -5   8   2      107.15      116.92     17.73 o 
  -4   8   2      239.40      236.22     15.70 o 
  -3   8   2        1.85      -11.78     11.78 o 
  -2   8   2       42.83       31.70     12.96 o 
  -1   8   2      120.87      119.11     18.00 o 
   0   8   2       37.37       31.50     12.98 o 
   1   8   2      160.90      195.17     18.96 o 
   2   8   2      387.38      425.21     19.59 o 
   3   8   2        7.46       -6.46     11.55 o 
   4   8   2      222.27      258.79     17.31 o 
   5   8   2      199.13      185.05     16.54 o 
   6   8   2        1.66      -10.86     12.82 o 
   7   8   2      114.81      113.34     15.83 o 
   8   8   2      151.39      149.09     17.12 o 
   9   8   2        0.10       -3.66     18.83 o 
 -24   1   3        0.12      -45.30     45.30 o 
 -23   1   3        4.16      -11.63     18.77 o 
 -22   1   3       11.96       25.84     17.01 o 
 -21   1   3       14.46       19.94     16.75 o 
 -20   1   3       52.55       49.77     19.22 o 
 -19   1   3        9.37       10.24     13.35 o 
 -18   1   3       10.02        1.87     11.99 o 
 -17   1   3        0.64      -11.28     11.28 o 
 -16   1   3      241.06      218.24     14.99 o 
 -15   1   3      126.63       70.99     10.49 o 
 -14   1   3      255.80      293.65     14.84 o 
 -13   1   3        1.64       -7.17      7.17 o 
 -12   1   3      390.65      372.09     12.07 o 
 -11   1   3      224.81      175.88      9.35 o 
 -10   1   3      895.27      909.44     20.06 o 
  -9   1   3     3465.52     3323.02     35.66 o 
  -8   1   3       23.26       21.81      6.76 o 
  -7   1   3      489.02      540.93     10.33 o 
  -6   1   3      235.98      213.76      6.68 o 
  -5   1   3     1551.63     1541.59     16.78 o 
  -4   1   3        9.46       12.36      5.00 o 
  -3   1   3    15425.91    15423.11    122.68 o 
  -2   1   3     1264.03     1299.80     14.64 o 
  -1   1   3        8.82       22.47      4.02 o 
   0   1   3     1677.40     1668.31     16.04 o 
   1   1   3     7750.35     7965.93     53.90 o 
   2   1   3     9256.40     9314.85     61.15 o 
   3   1   3     1925.35     1912.80     15.83 o 
   4   1   3      197.36      223.74      6.21 o 
   5   1   3     2307.33     2270.67     19.94 o 
   6   1   3     1493.28     1405.73     15.39 o 
   7   1   3      786.19      816.90     12.45 o 
   8   1   3     5236.43     5301.48     45.93 o 
   9   1   3       60.35       84.72      6.66 o 
  10   1   3      236.53      247.36      8.77 o 
  11   1   3      388.64      352.56     10.36 o 
  12   1   3      158.97      181.89      9.39 o 
  13   1   3     1158.15     1170.74     19.44 o 
  14   1   3       18.62       22.64      8.67 o 
  15   1   3      555.14      557.67     23.98 o 
  16   1   3      378.19      411.53     17.67 o 
  17   1   3      381.85      342.18     20.31 o 
  18   1   3        5.55       17.01     14.69 o 
  19   1   3      112.22      125.17     20.03 o 
  20   1   3        3.83      -17.91     17.91 o 
  21   1   3       94.13      108.89     25.05 o 
  22   1   3       89.94      120.87     24.39 o 
  23   1   3        0.17       34.35     27.07 o 
 -23   2   3       41.61       59.68     22.65 o 
 -22   2   3       69.10       38.86     19.76 o 
 -21   2   3        3.95        9.58     16.18 o 
 -20   2   3      223.44      223.34     20.02 o 
 -19   2   3        5.53       34.82     15.92 o 
 -18   2   3       63.13       81.73     14.94 o 
 -17   2   3      220.09      246.80     18.34 o 
 -16   2   3      197.71      233.74     20.07 o 
 -15   2   3       25.79       32.68     11.82 o 
 -14   2   3      550.32      540.60     17.49 o 
 -13   2   3      192.18      196.26     11.01 o 
 -12   2   3      220.40      221.62     10.70 o 
 -11   2   3      153.85      141.01      9.33 o 
 -10   2   3      158.19      168.86      8.84 o 
  -9   2   3     3382.80     3304.59     34.89 o 
  -8   2   3     1640.55     1622.94     18.92 o 
  -7   2   3       15.76        3.86      4.39 o 
  -6   2   3     2781.62     2815.00     29.66 o 
  -5   2   3      926.91      895.07     13.91 o 
  -4   2   3     1343.87     1355.39     20.61 o 
  -3   2   3     2313.40     2187.98     27.97 o 
  -2   2   3      118.66      165.54      8.26 o 
  -1   2   3      739.94      754.79     14.35 o 
   0   2   3      624.09      599.12     11.51 o 
   1   2   3      598.26      653.34      9.37 o 
   2   2   3     1771.33     1702.00     15.88 o 
   3   2   3       42.07       35.89      4.02 o 
   4   2   3     1359.14     1521.69     15.62 o 
   5   2   3      301.47      257.78      7.10 o 
   6   2   3     1979.52     1978.38     20.37 o 
   7   2   3     1000.23     1090.49     17.14 o 
   8   2   3      868.24      905.96     15.59 o 
   9   2   3       24.06       29.64      6.73 o 
  10   2   3      431.50      467.02     12.27 o 
  11   2   3       45.36       33.92      7.37 o 
  12   2   3       16.70       18.38      7.64 o 
  13   2   3       34.39       37.60      8.50 o 
  14   2   3      555.99      597.56     18.67 o 
  15   2   3      122.48       90.12     16.99 o 
  16   2   3        3.30       16.78     13.03 o 
  17   2   3       38.51       66.52     15.52 o 
  18   2   3        5.92       12.98     14.34 o 
  19   2   3        1.04      -13.39     16.93 o 
  20   2   3        4.90      -15.49     15.49 o 
  21   2   3        3.65        1.90     19.48 o 
  22   2   3        0.01      -27.08     27.52 o 
  23   2   3        3.57        0.12     23.15 o 
 -22   3   3       23.55       -2.53     19.47 o 
 -21   3   3      196.95      207.71     23.55 o 
 -20   3   3       28.25        2.13     17.55 o 
 -19   3   3      184.91      158.23     18.33 o 
 -18   3   3       19.83       13.77     13.93 o 
 -17   3   3        4.63        1.38     12.83 o 
 -16   3   3       81.36       70.50     13.32 o 
 -15   3   3      606.33      660.76     20.98 o 
 -14   3   3      187.60      187.10     13.15 o 
 -13   3   3       64.27       60.91     11.49 o 
 -12   3   3      207.17      183.64     10.63 o 
 -11   3   3        4.64        5.79      6.40 o 
 -10   3   3     1306.63     1196.60     17.28 o 
  -9   3   3      339.67      312.66      9.58 o 
  -8   3   3     1843.25     1949.14     22.01 o 
  -7   3   3      140.37      131.60      7.06 o 
  -6   3   3       85.07      129.01      7.65 o 
  -5   3   3        3.89       -0.58      8.25 o 
  -4   3   3     1784.91     1861.80     30.94 o 
  -3   3   3     2197.09     2307.69     34.94 o 
  -2   3   3     2888.02     3126.42     42.25 o 
  -1   3   3      395.97      537.41     13.60 o 
   0   3   3      292.11      318.73      8.36 o 
   1   3   3       40.51       42.14      5.55 o 
   2   3   3       44.57       63.24      5.16 o 
   3   3   3      102.03       86.23      7.48 o 
   4   3   3       68.26       87.98      5.97 o 
   5   3   3        1.01        3.56      5.17 o 
   6   3   3        1.56       -0.95      5.46 o 
   7   3   3        8.79       10.44      5.91 o 
   8   3   3      475.94      467.40     10.62 o 
   9   3   3       31.46       37.82      6.55 o 
  10   3   3      126.52      122.72      8.26 o 
  11   3   3        6.39        6.62      7.76 o 
  12   3   3      214.89      184.70     11.89 o 
  13   3   3        0.42        0.11     10.50 o 
  14   3   3       42.99       37.90     11.07 o 
  15   3   3        0.21       12.52     14.05 o 
  16   3   3       41.61       25.56     14.64 o 
  17   3   3       17.59        6.62     15.19 o 
  18   3   3        6.47        3.11     18.63 o 
  19   3   3        2.73       13.33     18.61 o 
  20   3   3       30.31        9.22     19.25 o 
  21   3   3        7.65       28.65     21.26 o 
  22   3   3       35.07       11.54     22.67 o 
 -21   4   3        1.76      -17.64     17.64 o 
 -20   4   3       28.78       42.82     18.45 o 
 -19   4   3        8.43       -1.63     16.60 o 
 -18   4   3       24.68       28.44     15.81 o 
 -17   4   3       68.86       99.89     16.69 o 
 -16   4   3       20.94        6.28     11.93 o 
 -15   4   3      141.30      165.99     16.11 o 
 -14   4   3      121.68      151.15     11.87 o 
 -13   4   3       78.78       95.64     11.51 o 
 -12   4   3      576.86      630.36     15.93 o 
 -11   4   3      368.45      348.38     12.62 o 
 -10   4   3      498.35      454.69     12.96 o 
  -9   4   3      377.87      384.46     10.40 o 
  -8   4   3      212.85      260.81     12.58 o 
  -7   4   3      546.14      555.71     13.93 o 
  -6   4   3      519.68      520.94     12.70 o 
  -5   4   3     1130.35     1180.63     19.04 o 
  -4   4   3      885.91      848.04     16.75 o 
  -3   4   3       19.05       26.40      7.24 o 
  -2   4   3      327.82      295.42     11.99 o 
  -1   4   3      348.18      352.64      9.95 o 
   0   4   3       11.43       23.90      6.60 o 
   1   4   3     2650.61     2636.56     28.77 o 
   2   4   3     1600.15     1566.47     19.21 o 
   3   4   3      632.47      642.34     13.14 o 
   4   4   3     1463.27     1425.20     18.69 o 
   5   4   3        0.00       -5.96      5.96 o 
   6   4   3       44.97       32.58      5.95 o 
   7   4   3     1896.02     1892.33     22.19 o 
   8   4   3       71.49       68.81      7.46 o 
   9   4   3     1643.76     1601.25     22.87 o 
  10   4   3      153.26      144.80     10.82 o 
  11   4   3      154.24      179.59     12.24 o 
  12   4   3      359.98      348.93     15.91 o 
  13   4   3        9.40        4.32     11.76 o 
  14   4   3       28.42       40.49     13.54 o 
  15   4   3      484.76      429.62     20.04 o 
  16   4   3       15.02       21.46     13.29 o 
  17   4   3        8.17        5.19     16.65 o 
  18   4   3       58.95       43.38     16.91 o 
  19   4   3        6.91       24.29     17.19 o 
  20   4   3       73.87       63.85     19.77 o 
  21   4   3       51.25       49.29     21.72 o 
 -19   5   3       11.96       18.84     17.79 o 
 -18   5   3        0.02      -16.00     16.00 o 
 -17   5   3        3.70       10.30     15.09 o 
 -16   5   3        0.93      -12.79     12.79 o 
 -15   5   3       21.47       16.13     10.33 o 
 -14   5   3       55.89       30.65     11.20 o 
 -13   5   3       96.44       73.44     11.53 o 
 -12   5   3        2.01       -0.54      9.33 o 
 -11   5   3       26.60       27.60      9.57 o 
 -10   5   3       14.17       -7.42      7.42 o 
  -9   5   3        9.60        7.96      6.70 o 
  -8   5   3      133.58      111.06      9.47 o 
  -7   5   3       39.44       26.93      7.32 o 
  -6   5   3       11.75       15.99      7.33 o 
  -5   5   3       31.94       43.87      7.95 o 
  -4   5   3       21.62       24.15      7.18 o 
  -3   5   3        4.97        5.15      6.78 o 
  -2   5   3       95.92      101.17      8.21 o 
  -1   5   3      128.63      117.98      8.99 o 
   0   5   3      271.21      291.20      9.59 o 
   1   5   3        0.36       -7.01      7.01 o 
   2   5   3      182.39      188.52      9.18 o 
   3   5   3       17.68        2.29      6.82 o 
   4   5   3      144.71      161.31     10.37 o 
   5   5   3       27.69       10.12      7.32 o 
   6   5   3      170.24      206.97     11.24 o 
   7   5   3        0.07       -2.68      8.19 o 
   8   5   3        3.71       -2.47      8.83 o 
   9   5   3        2.19        5.02      9.33 o 
  10   5   3       39.59       17.25     11.87 o 
  11   5   3       40.24       52.25     11.47 o 
  12   5   3        5.40       22.25     12.63 o 
  13   5   3       19.21       32.80     13.71 o 
  14   5   3        3.90       -3.30     14.36 o 
  15   5   3        0.75       -3.34     14.34 o 
  16   5   3       33.90       29.51     14.16 o 
  17   5   3        4.35       -0.29     13.96 o 
  18   5   3        1.38      -14.98     17.17 o 
  19   5   3        1.67       23.94     19.01 o 
 -17   6   3        6.21       14.59     15.69 o 
 -16   6   3       49.21       40.78     14.26 o 
 -15   6   3        2.71       -7.85     11.48 o 
 -14   6   3        4.59       14.36     12.16 o 
 -13   6   3        7.74        0.61     12.94 o 
 -12   6   3      226.14      199.05     19.65 o 
 -11   6   3       75.43       85.09     12.41 o 
 -10   6   3      221.27      245.65     21.28 o 
  -9   6   3        1.61       -8.79      8.79 o 
  -8   6   3       33.14       19.45      8.84 o 
  -7   6   3      295.39      267.93     13.82 o 
  -6   6   3      220.34      203.30     12.87 o 
  -5   6   3      454.36      448.53     17.63 o 
  -4   6   3      442.24      429.81     18.36 o 
  -3   6   3      501.88      462.61     15.87 o 
  -2   6   3       89.02       79.62      8.15 o 
  -1   6   3      707.53      657.81     14.46 o 
   0   6   3      180.44      214.93     11.56 o 
   1   6   3     1369.52     1342.42     22.94 o 
   2   6   3       69.59       69.80     10.29 o 
   3   6   3      591.56      569.65     15.94 o 
   4   6   3      501.87      485.59     15.56 o 
   5   6   3       33.64       20.80      9.76 o 
   6   6   3      342.47      342.78     14.31 o 
   7   6   3      529.91      545.83     16.91 o 
   8   6   3      105.80      110.21     11.71 o 
   9   6   3      567.34      586.04     19.53 o 
  10   6   3      177.30      168.98     14.41 o 
  11   6   3      154.70      159.35     17.58 o 
  12   6   3      526.46      589.19     23.42 o 
  13   6   3       48.59       26.11     14.74 o 
  14   6   3      101.04      144.99     19.28 o 
  15   6   3      213.14      229.71     21.73 o 
  16   6   3        2.00        4.29     18.19 o 
  17   6   3      135.57      151.86     22.14 o 
 -14   7   3       57.72       79.54     15.89 o 
 -13   7   3      102.87      118.19     15.68 o 
 -12   7   3       14.67       14.63     12.66 o 
 -11   7   3       40.43       60.82     13.26 o 
 -10   7   3      394.04      426.99     18.19 o 
  -9   7   3      143.97      191.60     14.12 o 
  -8   7   3      202.68      217.80     13.80 o 
  -7   7   3      143.64      157.61     12.31 o 
  -6   7   3        0.04       -8.65      9.39 o 
  -5   7   3       13.45        1.53      9.57 o 
  -4   7   3      332.63      305.65     14.79 o 
  -3   7   3        4.53       -7.90      9.67 o 
  -2   7   3      394.78      427.41     16.42 o 
  -1   7   3       60.20       59.13     11.33 o 
   0   7   3        3.75        1.08     11.92 o 
   1   7   3       78.73       78.11     11.21 o 
   2   7   3       34.42       22.21     10.68 o 
   3   7   3      106.76       69.03     11.09 o 
   4   7   3      127.83      126.80     12.31 o 
   5   7   3        0.04        0.98     10.18 o 
   6   7   3       14.85        5.82     11.17 o 
   7   7   3       47.60       33.13     12.19 o 
   8   7   3        7.05       14.17     13.62 o 
   9   7   3       10.27        3.05     13.03 o 
  10   7   3       50.49       61.55     15.62 o 
  11   7   3       45.05       52.23     14.64 o 
  12   7   3       15.19       24.67     15.11 o 
  13   7   3        3.23        4.20     18.50 o 
  14   7   3        7.09      -16.16     16.60 o 
  -9   8   3       94.27       64.40     13.57 o 
  -8   8   3      256.92      300.91     17.50 o 
  -7   8   3      122.70      119.89     14.32 o 
  -6   8   3       79.82       81.50     13.11 o 
  -5   8   3        5.32        3.36     11.01 o 
  -4   8   3        1.84      -10.59     10.85 o 
  -3   8   3      164.38      175.71     15.74 o 
  -2   8   3       25.78       13.18     12.30 o 
  -1   8   3      114.51       85.06     13.79 o 
   0   8   3       77.41       56.42     13.04 o 
   1   8   3        0.02       12.33     13.35 o 
   2   8   3       12.06       16.59     12.80 o 
   3   8   3       19.39       23.35     12.96 o 
   4   8   3        4.00       16.35     13.23 o 
   5   8   3       13.46       -4.37     13.45 o 
   6   8   3      134.22      173.44     17.24 o 
   7   8   3       26.66       27.90     14.68 o 
   8   8   3       18.91       -2.94     14.32 o 
   9   8   3       11.64       12.09     14.96 o 
 -24   0   4       12.31      -13.59     52.54 o 
 -23   0   4       20.09        1.94     25.94 o 
 -22   0   4       11.54      -22.42     24.10 o 
 -21   0   4       53.54       55.61     22.06 o 
 -20   0   4       89.91       64.26     22.35 o 
 -19   0   4      158.39      173.73     23.92 o 
 -18   0   4       69.27       36.50     24.96 o 
 -17   0   4       72.65       89.88     19.23 o 
 -16   0   4        1.02       -3.71     15.34 o 
 -15   0   4      404.95      377.85     24.15 o 
 -14   0   4      323.66      323.18     20.86 o 
 -13   0   4      991.47      898.76     27.29 o 
 -12   0   4       60.61       43.47     11.34 o 
 -11   0   4      107.98      143.35     14.04 o 
 -10   0   4      280.45      264.24     14.65 o 
  -9   0   4      317.14      356.97     13.68 o 
  -8   0   4     1384.21     1260.62     27.66 o 
  -7   0   4      627.17      709.15     17.60 o 
  -6   0   4      747.82      786.58     15.93 o 
  -5   0   4      594.01      568.06     13.37 o 
  -4   0   4     3836.87     3586.50     42.19 o 
  -3   0   4      133.05      160.45      6.14 o 
  -2   0   4     1200.70     1019.69     14.91 o 
  -1   0   4       30.92       -3.21      4.05 o 
   0   0   4    83656.87    86652.28    784.35 o 
   1   0   4      654.68      617.93     13.92 o 
   2   0   4      128.18      151.00      6.26 o 
   3   0   4       69.50       52.88      7.32 o 
   4   0   4     3031.06     3270.95     36.55 o 
   5   0   4      249.42      246.20      9.24 o 
   6   0   4     6958.01     6628.89     65.68 o 
   7   0   4     1225.70     1286.10     20.62 o 
   8   0   4     1024.92      912.21     19.13 o 
   9   0   4        4.52        4.90      7.89 o 
  10   0   4     1126.27     1183.63     24.04 o 
  11   0   4     1821.09     1934.10     33.91 o 
  12   0   4     1511.91     1430.82     37.41 o 
  13   0   4     1409.06     1304.66     33.79 o 
  14   0   4     2324.00     2106.28     45.09 o 
  15   0   4      575.07      564.42     26.99 o 
  16   0   4        0.52      -16.54     22.90 o 
  17   0   4       14.44       42.98     18.34 o 
  18   0   4        0.93      -17.65     20.55 o 
  19   0   4      440.36      500.14     38.57 o 
  20   0   4      489.62      440.21     50.50 o 
  21   0   4      199.53      146.06     41.27 o 
  22   0   4       72.21      123.49     43.21 o 
  23   0   4        0.64       75.69     50.73 o 
 -23   1   4       95.51       74.93     21.66 o 
 -22   1   4       98.36      107.29     18.78 o 
 -21   1   4      261.10      239.24     28.86 o 
 -20   1   4      236.66      214.68     20.82 o 
 -19   1   4       16.26       22.96     15.90 o 
 -18   1   4        7.48       -2.90     16.21 o 
 -17   1   4        0.16      -11.49     11.49 o 
 -16   1   4      868.77      816.48     24.20 o 
 -15   1   4      230.93      233.42     14.18 o 
 -14   1   4     1586.36     1609.73     27.86 o 
 -13   1   4      410.74      408.77     13.18 o 
 -12   1   4      236.98      233.93     10.56 o 
 -11   1   4     1053.36     1016.28     17.58 o 
 -10   1   4      212.64      220.86      8.79 o 
  -9   1   4      876.61      838.21     14.37 o 
  -8   1   4      438.71      456.14     10.37 o 
  -7   1   4     1274.58     1135.32     15.20 o 
  -6   1   4     2821.14     2854.49     31.54 o 
  -5   1   4      237.36      202.02      6.27 o 
  -4   1   4      411.53      395.38      7.52 o 
  -3   1   4      205.66      219.14      6.92 o 
  -2   1   4     3623.32     3481.71     31.47 o 
  -1   1   4    13850.44    13877.33    103.39 o 
   0   1   4    21856.15    22564.25    151.29 o 
   1   1   4      314.16      316.09      6.15 o 
   2   1   4       11.97       10.84      3.89 o 
   3   1   4       28.88       22.84      4.33 o 
   4   1   4     1020.91     1024.80     12.54 o 
   5   1   4       98.14      125.21      5.61 o 
   6   1   4     1186.07     1175.33     14.01 o 
   7   1   4      865.52      932.06     13.22 o 
   8   1   4     1543.91     1567.01     18.63 o 
   9   1   4        4.41        2.39      5.90 o 
  10   1   4      231.29      250.93      9.37 o 
  11   1   4       44.19       44.15      7.28 o 
  12   1   4       30.11       26.84      8.24 o 
  13   1   4      409.19      360.68     13.50 o 
  14   1   4       87.80       96.82     10.61 o 
  15   1   4      113.53       87.67     12.09 o 
  16   1   4       29.96       25.86     15.15 o 
  17   1   4       24.00       38.41     14.40 o 
  18   1   4       25.18        4.77     17.31 o 
  19   1   4       42.22       35.03     28.26 o 
  20   1   4      124.47      153.44     24.18 o 
  21   1   4       22.12        4.52     26.99 o 
  22   1   4       26.51       61.76     27.38 o 
  23   1   4       15.46        2.18     25.43 o 
 -23   2   4       56.21       40.30     19.04 o 
 -22   2   4      138.30      166.87     23.73 o 
 -21   2   4      103.11      131.89     20.07 o 
 -20   2   4       15.13        4.90     15.79 o 
 -19   2   4       76.74      102.16     16.85 o 
 -18   2   4        0.28      -11.21     13.60 o 
 -17   2   4      171.22      159.00     16.53 o 
 -16   2   4        9.34       16.86     11.64 o 
 -15   2   4      326.52      339.18     16.95 o 
 -14   2   4      951.45      904.45     22.92 o 
 -13   2   4     1585.07     1532.55     25.80 o 
 -12   2   4        2.71        2.38      7.39 o 
 -11   2   4        0.25       -6.99      6.99 o 
 -10   2   4      166.78      199.96      9.35 o 
  -9   2   4      629.26      703.49     16.89 o 
  -8   2   4      925.54      875.74     13.70 o 
  -7   2   4     1900.10     1891.80     20.55 o 
  -6   2   4        6.24        3.00      6.41 o 
  -5   2   4     1453.16     1394.49     17.74 o 
  -4   2   4      284.90      312.72     10.66 o 
  -3   2   4     2941.43     3302.73     39.30 o 
  -2   2   4      883.30      815.33     25.16 o 
  -1   2   4     2873.86     3168.96     36.33 o 
   0   2   4      323.20      286.10      7.87 o 
   1   2   4     2038.16     1780.55     19.49 o 
   2   2   4       71.03      104.32      5.44 o 
   3   2   4       67.91       58.80      4.42 o 
   4   2   4      418.47      386.63      7.55 o 
   5   2   4      787.57      834.07     11.26 o 
   6   2   4       15.83       28.26      6.15 o 
   7   2   4     2107.57     1971.92     21.42 o 
   8   2   4      487.42      576.49     12.70 o 
   9   2   4      202.96      179.26      8.94 o 
  10   2   4        7.57        8.48      6.04 o 
  11   2   4       47.52       23.69      6.99 o 
  12   2   4      136.18      152.60      9.73 o 
  13   2   4      400.50      368.65     14.09 o 
  14   2   4        2.28        1.98     10.93 o 
  15   2   4       84.92       90.61     14.57 o 
  16   2   4       40.86       38.13     14.02 o 
  17   2   4       24.44       48.46     18.39 o 
  18   2   4       40.25       59.03     16.32 o 
  19   2   4        7.70       11.44     16.29 o 
  20   2   4        3.04        0.89     20.42 o 
  21   2   4       89.14       27.93     24.34 o 
  22   2   4        1.11       12.71     40.58 o 
 -22   3   4        8.22       41.76     20.53 o 
 -21   3   4        3.40      -15.66     15.66 o 
 -20   3   4       11.98       14.35     15.31 o 
 -19   3   4      136.21      116.63     18.23 o 
 -18   3   4       91.25      118.85     18.69 o 
 -17   3   4      255.82      271.33     20.67 o 
 -16   3   4       25.12       38.55     17.88 o 
 -15   3   4       57.43       94.01     15.61 o 
 -14   3   4       59.60       68.49     11.14 o 
 -13   3   4       50.62       61.39     10.73 o 
 -12   3   4      363.91      368.82     12.96 o 
 -11   3   4     2135.71     2071.57     26.62 o 
 -10   3   4      204.23      199.75      9.87 o 
  -9   3   4     1970.53     1886.52     22.22 o 
  -8   3   4       59.37       66.56      7.13 o 
  -7   3   4      126.01      102.09     10.64 o 
  -6   3   4      108.42      121.65      7.72 o 
  -5   3   4     2709.55     2584.58     34.72 o 
  -4   3   4      206.07      176.80     11.80 o 
  -3   3   4     5433.82     5304.13     65.68 o 
  -2   3   4      171.63      285.50     13.27 o 
  -1   3   4     1348.71     1280.11     23.06 o 
   0   3   4        0.13       -4.15      4.77 o 
   1   3   4     1632.43     1552.48     20.69 o 
   2   3   4     1234.07     1520.05     16.41 o 
   3   3   4     1462.74     1333.89     15.70 o 
   4   3   4       46.10       23.01      5.53 o 
   5   3   4     1857.09     1744.29     18.42 o 
   6   3   4      329.72      363.21      9.25 o 
   7   3   4      868.84      825.89     16.40 o 
   8   3   4        9.54       12.35      6.09 o 
   9   3   4      712.25      746.65     14.66 o 
  10   3   4        0.18       -4.71      7.02 o 
  11   3   4      475.62      454.76     17.00 o 
  12   3   4       16.26       37.44      9.74 o 
  13   3   4     1520.06     1422.03     26.89 o 
  14   3   4      328.00      291.96     15.38 o 
  15   3   4        3.61       20.85     12.07 o 
  16   3   4        0.18       13.00     13.33 o 
  17   3   4      376.27      340.59     22.07 o 
  18   3   4        4.94       35.25     18.24 o 
  19   3   4       87.84      151.20     23.21 o 
  20   3   4       44.31        7.69     22.88 o 
  21   3   4       23.70       18.59     20.71 o 
  22   3   4       40.93       43.72     42.42 o 
 -21   4   4        9.76       12.44     17.46 o 
 -20   4   4        9.42       36.28     17.83 o 
 -19   4   4       61.33       85.21     16.85 o 
 -18   4   4      180.26      192.04     18.11 o 
 -17   4   4      301.42      324.39     19.22 o 
 -16   4   4      487.48      468.68     27.31 o 
 -15   4   4      143.38      176.82     15.09 o 
 -14   4   4      113.50      109.65     12.95 o 
 -13   4   4      338.95      360.93     14.20 o 
 -12   4   4      464.05      509.53     15.53 o 
 -11   4   4       80.97       78.17      8.02 o 
 -10   4   4     1866.87     1870.98     25.85 o 
  -9   4   4      363.75      327.34     16.77 o 
  -8   4   4      617.43      625.67     14.52 o 
  -7   4   4      197.86      209.57      9.64 o 
  -6   4   4      840.23      847.70     22.23 o 
  -5   4   4      621.24      566.80     20.06 o 
  -4   4   4     1793.01     1773.74     31.73 o 
  -3   4   4      228.24      201.99     13.16 o 
  -2   4   4      239.92      221.89     14.95 o 
  -1   4   4       28.13       17.62      6.78 o 
   0   4   4       11.77        1.27      6.20 o 
   1   4   4      125.06      124.30      7.59 o 
   2   4   4     1487.57     1444.17     17.93 o 
   3   4   4      576.85      516.49     11.14 o 
   4   4   4     1910.89     1942.34     22.69 o 
   5   4   4      164.83      168.45      8.21 o 
   6   4   4       71.41       75.42      7.44 o 
   7   4   4        9.65        6.31      6.25 o 
   8   4   4      919.30      970.09     16.96 o 
   9   4   4      369.25      371.21     12.66 o 
  10   4   4      165.36      181.20     10.84 o 
  11   4   4      141.40      157.74     16.36 o 
  12   4   4      191.26      173.59     14.99 o 
  13   4   4        4.52       -8.30     11.84 o 
  14   4   4      109.09      139.88     16.39 o 
  15   4   4        0.27        2.55     12.33 o 
  16   4   4      147.37      151.06     15.68 o 
  17   4   4      332.64      356.36     24.39 o 
  18   4   4       63.87       64.63     19.48 o 
  19   4   4      107.69       85.53     19.11 o 
  20   4   4       16.68       12.85     20.73 o 
 -19   5   4       49.79       44.79     17.16 o 
 -18   5   4      206.13      238.39     21.23 o 
 -17   5   4      173.89      160.54     17.25 o 
 -16   5   4       59.40       36.15     14.56 o 
 -15   5   4        8.17        6.45     10.35 o 
 -14   5   4       18.73        3.03     10.13 o 
 -13   5   4       74.79       82.54     10.27 o 
 -12   5   4       68.71       80.96     10.79 o 
 -11   5   4       21.74       29.82      8.80 o 
 -10   5   4      246.76      241.14     10.80 o 
  -9   5   4      207.41      214.77     12.68 o 
  -8   5   4      186.44      155.89     10.50 o 
  -7   5   4       17.27       14.25      7.41 o 
  -6   5   4      643.43      572.08     13.79 o 
  -5   5   4      102.45      118.66     12.58 o 
  -4   5   4     2334.56     2247.86     35.23 o 
  -3   5   4        0.03      -10.49     10.49 o 
  -2   5   4     1352.17     1258.86     27.20 o 
  -1   5   4      179.70      173.05      9.31 o 
   0   5   4      639.85      633.04     13.58 o 
   1   5   4      811.58      773.05     20.20 o 
   2   5   4     1438.40     1391.31     18.88 o 
   3   5   4     1052.39      999.81     16.83 o 
   4   5   4     1002.00     1004.32     18.37 o 
   5   5   4       29.04       26.43      9.51 o 
   6   5   4      280.37      314.62     12.67 o 
   7   5   4      560.35      575.52     16.16 o 
   8   5   4      964.20      894.86     21.40 o 
   9   5   4      202.50      217.43     13.33 o 
  10   5   4      892.83      906.79     23.85 o 
  11   5   4        8.61       24.35     12.01 o 
  12   5   4      333.85      379.36     22.68 o 
  13   5   4       42.92       28.43     13.86 o 
  14   5   4        1.98       16.41     17.22 o 
  15   5   4      234.24      302.19     22.11 o 
  16   5   4      627.03      555.43     31.44 o 
  17   5   4      183.66      265.03     21.75 o 
  18   5   4      463.53      538.73     46.46 o 
  19   5   4       16.08       23.08     19.09 o 
 -17   6   4      184.38      228.92     23.91 o 
 -16   6   4      119.25      132.99     15.37 o 
 -15   6   4       33.18       30.27     14.75 o 
 -14   6   4        4.50       -0.61     11.42 o 
 -13   6   4      113.23      131.67     13.47 o 
 -12   6   4      353.55      344.26     15.73 o 
 -11   6   4       30.31       43.76     10.79 o 
 -10   6   4      559.59      580.10     17.61 o 
  -9   6   4       31.37       22.79     10.61 o 
  -8   6   4       19.71       11.60      9.39 o 
  -7   6   4        3.36        7.66      9.01 o 
  -6   6   4      436.88      452.63     16.46 o 
  -5   6   4      292.57      305.10     14.48 o 
  -4   6   4      618.30      592.57     17.80 o 
  -3   6   4       89.46       49.00      9.61 o 
  -2   6   4       53.17       44.94     10.18 o 
  -1   6   4      537.19      505.60     16.53 o 
   0   6   4        5.61       10.94      7.32 o 
   1   6   4       19.02       36.94      8.56 o 
   2   6   4      385.62      369.35     12.65 o 
   3   6   4      320.60      310.98     13.22 o 
   4   6   4      512.77      559.05     16.37 o 
   5   6   4      480.20      489.78     16.01 o 
   6   6   4       62.47       55.64     10.27 o 
   7   6   4       12.03       25.96     10.08 o 
   8   6   4        0.27      -10.41     10.41 o 
   9   6   4      499.56      472.56     20.19 o 
  10   6   4      119.71      113.05     16.40 o 
  11   6   4       86.38       57.60     13.95 o 
  12   6   4      111.78      163.23     16.96 o 
  13   6   4       16.14       16.06     15.07 o 
  14   6   4        2.43       -4.73     20.77 o 
  15   6   4      137.80       75.55     20.27 o 
  16   6   4      113.14      140.32     22.36 o 
 -14   7   4       16.96       21.55     14.43 o 
 -13   7   4        8.99        7.39     13.38 o 
 -12   7   4       27.08       20.08     18.71 o 
 -11   7   4      321.28      342.18     19.32 o 
 -10   7   4        0.04        7.30     10.49 o 
  -9   7   4      487.02      456.40     20.56 o 
  -8   7   4      129.89      109.65     12.85 o 
  -7   7   4        1.48      -10.75     10.75 o 
  -6   7   4       78.36       74.12     12.32 o 
  -5   7   4      187.76      197.07     15.37 o 
  -4   7   4        4.84       14.58     11.09 o 
  -3   7   4      326.13      353.15     25.02 o 
  -2   7   4       52.59       45.05     10.64 o 
  -1   7   4       37.64       34.25     10.52 o 
   0   7   4       53.64       52.87     11.97 o 
   1   7   4       87.41      107.72     13.45 o 
   2   7   4       76.36       74.68     12.35 o 
   3   7   4       20.86       38.96     12.97 o 
   4   7   4        6.53       -2.81     10.67 o 
   5   7   4      284.82      319.07     16.11 o 
   6   7   4       20.44       38.48     11.97 o 
   7   7   4      222.93      273.15     21.02 o 
   8   7   4      138.81      157.08     16.53 o 
   9   7   4       12.59      -12.97     12.97 o 
  10   7   4       37.38       42.08     16.14 o 
  11   7   4       60.30       87.84     16.13 o 
  12   7   4       25.99       15.17     15.68 o 
  13   7   4      159.90      194.44     20.44 o 
  -9   8   4      110.24       90.59     27.18 o 
  -8   8   4        4.09       -2.12     12.15 o 
  -7   8   4      312.69      298.96     20.84 o 
  -6   8   4      109.16      126.51     13.91 o 
  -5   8   4      344.35      361.76     17.05 o 
  -4   8   4       23.39       19.65     12.14 o 
  -3   8   4       17.22        0.99     11.47 o 
  -2   8   4        0.17       -9.51     11.29 o 
  -1   8   4      129.09      114.39     15.49 o 
   0   8   4       85.61       80.81     15.12 o 
   1   8   4      400.20      478.04     20.51 o 
   2   8   4       44.68       34.01     13.36 o 
   3   8   4      365.83      404.38     19.71 o 
   4   8   4       99.96      113.23     16.51 o 
   5   8   4       17.29        5.39     16.19 o 
   6   8   4      168.57      162.36     17.40 o 
   7   8   4      382.53      389.63     21.85 o 
   8   8   4       19.32       23.26     15.33 o 
 -23   1   5       20.29       19.10     20.93 o 
 -22   1   5       25.61       45.95     19.05 o 
 -21   1   5       80.87       70.33     20.19 o 
 -20   1   5       13.88       11.03     22.88 o 
 -19   1   5       84.49       78.52     17.41 o 
 -18   1   5       56.11       61.47     16.31 o 
 -17   1   5        9.69       -0.04     13.23 o 
 -16   1   5      244.23      254.55     17.52 o 
 -15   1   5       52.56       50.41     11.59 o 
 -14   1   5      120.06      132.66     18.06 o 
 -13   1   5       64.17       53.96      8.21 o 
 -12   1   5       14.19       19.14      7.39 o 
 -11   1   5      537.04      562.65     13.38 o 
 -10   1   5       37.80       47.46      6.96 o 
  -9   1   5       61.40       60.32      6.58 o 
  -8   1   5       37.68       20.20      5.96 o 
  -7   1   5      210.14      193.35      8.64 o 
  -6   1   5      939.70      986.97     13.79 o 
  -5   1   5      250.90      288.12      7.27 o 
  -4   1   5      374.95      396.85      9.30 o 
  -3   1   5      900.21     1153.26     13.38 o 
  -2   1   5      162.96      163.75      5.48 o 
  -1   1   5       13.12       13.50      3.74 o 
   0   1   5     6388.94     6497.44     46.69 o 
   1   1   5      254.67      254.69      6.34 o 
   2   1   5     1100.74     1181.45     12.10 o 
   3   1   5        0.01       -4.03      4.35 o 
   4   1   5      122.62      102.74      5.56 o 
   5   1   5     1083.65     1089.35     13.85 o 
   6   1   5     1352.24     1400.08     15.46 o 
   7   1   5      591.51      571.79     10.90 o 
   8   1   5      315.41      346.31      9.14 o 
   9   1   5      399.73      457.07     10.88 o 
  10   1   5      420.56      431.60     10.94 o 
  11   1   5       18.43       19.81      6.70 o 
  12   1   5      392.40      399.64     11.70 o 
  13   1   5        1.15       11.91      8.72 o 
  14   1   5      101.05       82.04     11.21 o 
  15   1   5       71.07       66.35     18.10 o 
  16   1   5      157.96      176.06     18.71 o 
  17   1   5      201.14      212.07     19.36 o 
  18   1   5      267.97      265.26     33.32 o 
  19   1   5        3.19        8.87     23.94 o 
  20   1   5        6.37       51.46     23.08 o 
  21   1   5       71.40       85.32     28.50 o 
  22   1   5        0.31        8.98     25.63 o 
  23   1   5       69.10       85.10     43.24 o 
 -23   2   5        9.61       24.57     18.98 o 
 -22   2   5      148.21      129.35     22.30 o 
 -21   2   5       13.26       -9.58     23.54 o 
 -20   2   5        0.65        6.63     16.57 o 
 -19   2   5       33.55       18.34     15.11 o 
 -18   2   5      317.25      312.70     20.66 o 
 -17   2   5        1.17      -13.29     13.29 o 
 -16   2   5      685.40      687.44     29.95 o 
 -15   2   5        2.17      -12.38     12.38 o 
 -14   2   5      149.43      114.36     12.71 o 
 -13   2   5      603.74      581.28     16.98 o 
 -12   2   5      823.66      788.54     17.85 o 
 -11   2   5      701.18      714.60     15.79 o 
 -10   2   5     1101.98     1047.09     18.23 o 
  -9   2   5        7.79       -5.73      5.73 o 
  -8   2   5      674.67      716.34     12.79 o 
  -7   2   5     3451.28     3299.96     30.59 o 
  -6   2   5      455.39      478.93     12.52 o 
  -5   2   5     7161.44     7217.89     63.38 o 
  -4   2   5        3.69       14.43      5.44 o 
  -3   2   5       23.30       32.21      6.74 o 
  -2   2   5     2097.50     2175.99     26.33 o 
  -1   2   5      532.91      524.62     14.52 o 
   0   2   5     1299.33     1325.44     17.02 o 
   1   2   5     3178.11     2977.66     27.11 o 
   2   2   5       28.49       57.46      4.78 o 
   3   2   5      224.72      239.34      6.99 o 
   4   2   5     2150.60     2075.35     20.38 o 
   5   2   5       68.85       77.40      6.38 o 
   6   2   5      982.76      888.83     13.19 o 
   7   2   5     2188.04     2265.44     23.82 o 
   8   2   5        7.20       -0.56      6.13 o 
   9   2   5      384.36      338.16     11.06 o 
  10   2   5      192.10      165.11      8.58 o 
  11   2   5      118.06      102.76      8.00 o 
  12   2   5      603.41      627.41     14.77 o 
  13   2   5      134.00      128.56     11.86 o 
  14   2   5      300.06      288.49     15.00 o 
  15   2   5      357.09      386.62     20.38 o 
  16   2   5        1.61        5.28     13.93 o 
  17   2   5       91.96       56.37     16.15 o 
  18   2   5       40.03       20.26     18.38 o 
  19   2   5        0.01       -6.09     16.43 o 
  20   2   5       20.12       16.96     19.96 o 
  21   2   5       20.90       17.57     24.61 o 
  22   2   5        3.03      -20.82     22.76 o 
 -22   3   5       52.97       18.13     22.77 o 
 -21   3   5       25.72       42.56     17.73 o 
 -20   3   5       76.39       70.42     19.57 o 
 -19   3   5       51.31       69.67     26.15 o 
 -18   3   5      116.55      105.88     19.48 o 
 -17   3   5       64.23       66.60     14.87 o 
 -16   3   5       88.64       73.28     14.57 o 
 -15   3   5       65.56       81.35     13.44 o 
 -14   3   5      385.93      355.98     16.10 o 
 -13   3   5      118.13      118.84     12.21 o 
 -12   3   5      487.51      465.54     18.60 o 
 -11   3   5      958.94      899.96     21.37 o 
 -10   3   5        5.19       17.51      5.91 o 
  -9   3   5      669.64      653.53     12.56 o 
  -8   3   5     2511.74     2443.56     29.88 o 
  -7   3   5       49.79       66.81      6.64 o 
  -6   3   5     3560.18     3570.93     47.48 o 
  -5   3   5      330.33      386.71     19.64 o 
  -4   3   5     1078.30     1192.43     23.46 o 
  -3   3   5     1002.23      904.45     20.16 o 
  -2   3   5      717.09      672.22     17.55 o 
  -1   3   5     1698.86     1758.12     26.98 o 
   0   3   5     5253.84     5665.96     57.24 o 
   1   3   5       23.32       21.00      5.53 o 
   2   3   5      413.62      414.30      8.77 o 
   3   3   5      206.85      212.09      7.32 o 
   4   3   5      833.36      890.12     14.05 o 
   5   3   5     3623.11     3451.19     32.17 o 
   6   3   5     2351.98     2343.64     26.56 o 
   7   3   5      150.28      195.65      8.23 o 
   8   3   5      649.63      678.87     13.99 o 
   9   3   5      260.33      270.58     10.98 o 
  10   3   5       61.47       50.09      9.31 o 
  11   3   5     1727.96     1643.23     26.96 o 
  12   3   5       66.53       69.86     11.90 o 
  13   3   5      585.47      627.69     19.05 o 
  14   3   5      109.08      135.06     13.07 o 
  15   3   5       30.59       31.20     13.13 o 
  16   3   5       42.45       29.44     15.23 o 
  17   3   5       69.85       77.74     15.94 o 
  18   3   5       10.19        9.69     15.39 o 
  19   3   5       73.80       72.58     19.37 o 
  20   3   5       40.55       21.22     18.99 o 
  21   3   5        7.59       11.59     23.57 o 
 -21   4   5       15.24      -13.56     37.14 o 
 -20   4   5       11.30       36.71     16.03 o 
 -19   4   5       85.73       69.06     17.55 o 
 -18   4   5       27.54       33.60     16.09 o 
 -17   4   5      115.96      105.01     16.31 o 
 -16   4   5       13.97        0.50     12.59 o 
 -15   4   5       11.65      -10.19     11.41 o 
 -14   4   5       54.94       37.89     15.21 o 
 -13   4   5        2.64        3.33      9.42 o 
 -12   4   5        7.22        5.66      7.49 o 
 -11   4   5       99.21      132.85      9.22 o 
 -10   4   5        2.56       -0.74      6.30 o 
  -9   4   5       27.40       27.68      7.48 o 
  -8   4   5       76.12       74.95      8.11 o 
  -7   4   5       28.18       54.58     11.67 o 
  -6   4   5       23.56       18.69      9.77 o 
  -5   4   5        2.16       -0.81     13.82 o 
  -4   4   5       48.04       74.96     11.65 o 
  -3   4   5      109.98      111.47     12.61 o 
  -2   4   5      540.74      509.64     17.62 o 
  -1   4   5      262.95      340.71     13.05 o 
   0   4   5      484.77      440.46     13.18 o 
   1   4   5        6.04        5.81      5.75 o 
   2   4   5       83.50       86.27      6.72 o 
   3   4   5      944.35      965.38     14.51 o 
   4   4   5       99.80      101.08      8.49 o 
   5   4   5     1678.95     1609.78     20.99 o 
   6   4   5      278.40      258.75     10.17 o 
   7   4   5       45.97       48.34      8.27 o 
   8   4   5      363.34      353.27     13.40 o 
   9   4   5       36.39       57.13      9.27 o 
  10   4   5      258.01      291.09     14.26 o 
  11   4   5     1051.89     1085.83     25.49 o 
  12   4   5       72.10       69.42     12.15 o 
  13   4   5       55.18       44.38     12.98 o 
  14   4   5      199.37      184.51     18.64 o 
  15   4   5        1.84       -6.83     13.60 o 
  16   4   5      238.38      272.61     20.50 o 
  17   4   5       30.12       42.79     18.24 o 
  18   4   5       11.49       19.70     16.83 o 
  19   4   5      120.99      101.90     30.83 o 
  20   4   5       13.13       29.23     19.71 o 
 -19   5   5       46.83       84.23     19.97 o 
 -18   5   5       12.43       24.05     17.41 o 
 -17   5   5        0.77      -13.63     15.13 o 
 -16   5   5        1.75      -10.71     14.26 o 
 -15   5   5       31.10       29.71     13.59 o 
 -14   5   5        1.37        0.19      9.75 o 
 -13   5   5       72.42       76.45     12.70 o 
 -12   5   5      108.94      103.14     15.08 o 
 -11   5   5       45.18       38.66      8.42 o 
 -10   5   5       24.65       17.35     10.45 o 
  -9   5   5        1.74        7.51      8.51 o 
  -8   5   5       63.31       96.27     10.89 o 
  -7   5   5        3.32       21.41     10.12 o 
  -6   5   5      330.92      317.60     17.85 o 
  -5   5   5        8.58       -4.04     12.34 o 
  -4   5   5        6.35        3.15     11.31 o 
  -3   5   5       26.11       20.96     11.34 o 
  -2   5   5       12.96       -8.38      8.38 o 
  -1   5   5        9.41        6.84      8.13 o 
   0   5   5       14.32       19.80      7.06 o 
   1   5   5       21.08       20.52      7.82 o 
   2   5   5       87.71       92.30      7.55 o 
   3   5   5        9.42        5.15      8.31 o 
   4   5   5       15.09       17.22      7.23 o 
   5   5   5       15.02        4.93      7.27 o 
   6   5   5        0.29        0.84      8.64 o 
   7   5   5       16.08       18.77      9.75 o 
   8   5   5       79.65       73.94     13.36 o 
   9   5   5        4.84       18.65     11.05 o 
  10   5   5       16.10        9.60     11.52 o 
  11   5   5        0.08        1.65     11.76 o 
  12   5   5       27.68       38.13     14.01 o 
  13   5   5        0.00      -10.00     13.08 o 
  14   5   5        2.34       17.92     17.24 o 
  15   5   5        3.84       15.14     16.62 o 
  16   5   5       22.20        5.45     15.60 o 
  17   5   5       26.22        5.85     16.06 o 
  18   5   5        0.50       -5.71     17.89 o 
 -17   6   5        9.83      -19.02     57.98 o 
 -16   6   5       10.62       -5.51     14.52 o 
 -15   6   5        2.67      -11.69     11.69 o 
 -14   6   5       59.28       60.57     13.20 o 
 -13   6   5        0.06       -7.76     10.26 o 
 -12   6   5        0.01       16.88     14.63 o 
 -11   6   5        0.23       -8.89      8.89 o 
 -10   6   5       21.85        5.22     10.59 o 
  -9   6   5      141.05      119.63     11.66 o 
  -8   6   5        3.53        1.14      8.59 o 
  -7   6   5        9.85       11.77      8.05 o 
  -6   6   5        2.18       -3.20     11.35 o 
  -5   6   5        0.05       -8.36      9.15 o 
  -4   6   5       68.04       39.19      9.33 o 
  -3   6   5      367.34      356.90     18.72 o 
  -2   6   5       52.25       46.25      9.77 o 
  -1   6   5       13.91        8.54     10.43 o 
   0   6   5      221.81      203.17     11.99 o 
   1   6   5      426.66      448.58     13.49 o 
   2   6   5        1.09        2.56      8.03 o 
   3   6   5       38.80       37.34     11.38 o 
   4   6   5      186.60      212.08     17.22 o 
   5   6   5        0.45       -9.66      9.66 o 
   6   6   5       14.40        2.65     10.04 o 
   7   6   5      188.89      200.69     14.81 o 
   8   6   5       14.11       -8.00     11.45 o 
   9   6   5       23.67       30.04     13.33 o 
  10   6   5        0.02       13.89     12.98 o 
  11   6   5       48.30       32.75     13.61 o 
  12   6   5        5.56      -13.04     13.04 o 
  13   6   5       41.00       70.01     20.32 o 
  14   6   5        6.20       -7.23     16.49 o 
  15   6   5       13.79        0.00     17.26 o 
  16   6   5       41.22       35.93     19.48 o 
 -13   7   5       36.96       10.92     13.78 o 
 -12   7   5      129.89      118.33     14.30 o 
 -11   7   5      159.10      181.89     13.84 o 
 -10   7   5       58.23       41.95     13.34 o 
  -9   7   5       93.07       95.89     15.55 o 
  -8   7   5       91.60       74.12     16.47 o 
  -7   7   5        0.15       -9.58      9.99 o 
  -6   7   5      596.09      561.29     19.62 o 
  -5   7   5       10.29       -6.56     10.16 o 
  -4   7   5      340.09      337.12     16.05 o 
  -3   7   5      224.10      206.35     14.76 o 
  -2   7   5        3.21       16.25     12.51 o 
  -1   7   5      182.00      163.94     13.43 o 
   0   7   5      632.59      615.47     20.40 o 
   1   7   5       46.45       69.05     12.37 o 
   2   7   5      158.30      140.96     13.84 o 
   3   7   5      158.67      167.42     14.46 o 
   4   7   5       18.48       20.71     11.28 o 
   5   7   5      396.63      408.79     18.52 o 
   6   7   5        4.07        1.01     11.61 o 
   7   7   5       32.79       42.96     13.85 o 
   8   7   5      286.50      271.85     18.79 o 
   9   7   5       84.47       67.24     15.64 o 
  10   7   5      155.57      191.61     18.36 o 
  11   7   5      126.36      163.74     18.21 o 
  12   7   5        8.22       28.70     18.31 o 
  13   7   5       10.67       43.70     19.27 o 
  -8   8   5       12.47       18.95     12.17 o 
  -7   8   5      168.20      164.58     13.29 o 
  -6   8   5        8.50       21.69     12.69 o 
  -5   8   5       34.50        9.01     13.08 o 
  -4   8   5       73.76       75.96     12.35 o 
  -3   8   5        2.01        3.46     12.54 o 
  -2   8   5      123.97      116.92     14.98 o 
  -1   8   5       31.68       34.06     13.40 o 
   0   8   5        7.92       -0.18     12.13 o 
   1   8   5        5.26       -8.59     13.19 o 
   2   8   5      174.97      180.57     16.20 o 
   3   8   5       26.75       34.79     14.30 o 
   4   8   5       75.81      118.53     16.77 o 
   5   8   5        4.97        5.54     15.05 o 
   6   8   5        1.73       -8.11     15.70 o 
   7   8   5      126.71      131.69     17.79 o 
 -23   0   6        0.15       -4.53     47.11 o 
 -22   0   6       23.99      -14.44     40.31 o 
 -21   0   6       10.90      -10.95     25.89 o 
 -20   0   6      132.28      165.89     36.24 o 
 -19   0   6       50.21       38.14     25.82 o 
 -18   0   6      205.82      210.32     26.54 o 
 -17   0   6        3.94       -1.85     20.79 o 
 -16   0   6       27.64       43.13     16.69 o 
 -15   0   6      139.42      142.58     20.92 o 
 -14   0   6      827.67      884.39     28.03 o 
 -13   0   6      187.01      228.96     16.33 o 
 -12   0   6      364.50      349.64     15.84 o 
 -11   0   6      195.49      239.84     13.54 o 
 -10   0   6       19.21       24.06      9.33 o 
  -9   0   6        7.41       18.99      8.16 o 
  -8   0   6     1119.90     1216.32     22.60 o 
  -7   0   6       53.81       55.57      8.43 o 
  -6   0   6      175.01      220.06     15.75 o 
  -5   0   6      642.57      534.06     11.83 o 
  -4   0   6      248.65      236.16      9.44 o 
  -3   0   6      147.02      132.97      7.97 o 
  -2   0   6      627.48      663.06     13.99 o 
  -1   0   6     8225.76     9184.16     93.93 o 
   0   0   6      686.65      735.35     16.44 o 
   1   0   6     9017.63     9599.08    100.09 o 
   2   0   6     2400.24     2354.06     27.67 o 
   3   0   6     4091.77     4198.52     49.78 o 
   4   0   6      251.16      302.85     11.97 o 
   5   0   6     9196.13     9250.72     93.07 o 
   6   0   6       12.99       13.34      7.88 o 
   7   0   6      924.53      899.63     20.89 o 
   8   0   6      914.34      967.78     20.50 o 
   9   0   6      623.46      730.33     18.09 o 
  10   0   6      441.55      463.01     18.30 o 
  11   0   6     3066.43     2941.63     46.29 o 
  12   0   6     2157.89     2079.75     40.55 o 
  13   0   6     2178.78     2045.19     48.06 o 
  14   0   6       39.98       44.19     15.79 o 
  15   0   6      119.86       97.41     18.15 o 
  16   0   6      245.47      263.52     28.56 o 
  17   0   6       98.92      107.45     28.31 o 
  18   0   6      253.86      229.63     41.92 o 
  19   0   6      388.59      300.47     44.52 o 
  20   0   6      497.82      482.77     87.87 o 
  21   0   6       97.97       74.45     42.22 o 
  22   0   6       44.89       67.43     39.85 o 
 -23   1   6       33.31       41.29     21.14 o 
 -22   1   6       28.34       72.87     19.56 o 
 -21   1   6      124.78      151.77     21.25 o 
 -20   1   6       39.24       21.40     17.52 o 
 -19   1   6       94.69      110.04     18.52 o 
 -18   1   6        0.00        9.43     15.07 o 
 -17   1   6       10.17       15.47     14.17 o 
 -16   1   6        1.40        8.72     14.42 o 
 -15   1   6     1218.76     1204.68     29.12 o 
 -14   1   6       47.16       51.03     10.47 o 
 -13   1   6     1204.65     1088.04     22.46 o 
 -12   1   6      130.80      144.79      9.01 o 
 -11   1   6       10.78       14.50      6.57 o 
 -10   1   6       75.31       93.46      7.42 o 
  -9   1   6      123.48      107.23      7.44 o 
  -8   1   6     1267.85     1211.08     16.86 o 
  -7   1   6     2710.00     2542.37     27.32 o 
  -6   1   6        2.90       -3.08      5.40 o 
  -5   1   6      217.38      182.24      6.77 o 
  -4   1   6      950.05     1050.61     14.14 o 
  -3   1   6       17.61        9.34      4.81 o 
  -2   1   6      971.69     1016.62     12.22 o 
  -1   1   6    12087.00    12245.33     87.35 o 
   0   1   6     5661.04     5789.52     42.83 o 
   1   1   6     6840.65     6783.11     49.59 o 
   2   1   6       65.68       42.83      4.60 o 
   3   1   6      242.62      271.04      7.07 o 
   4   1   6       11.62        2.17      5.23 o 
   5   1   6      951.64      848.07     12.77 o 
   6   1   6      254.65      266.69      8.23 o 
   7   1   6     4852.81     4864.54     41.20 o 
   8   1   6       11.33       20.08      5.62 o 
   9   1   6      617.76      582.23     11.72 o 
  10   1   6       15.27        7.70      6.49 o 
  11   1   6      257.26      266.07     10.03 o 
  12   1   6      292.16      324.47     12.03 o 
  13   1   6     1831.38     1832.49     33.64 o 
  14   1   6      289.59      252.37     15.36 o 
  15   1   6      137.70      126.68     17.44 o 
  16   1   6       40.48       55.32     15.33 o 
  17   1   6       15.03       28.34     16.15 o 
  18   1   6       40.60       20.67     20.00 o 
  19   1   6      388.82      373.22     30.89 o 
  20   1   6        2.20       30.53     24.77 o 
  21   1   6      251.38      287.32     34.64 o 
  22   1   6        3.83      -14.99     26.25 o 
 -22   2   6       36.48       -0.18     32.56 o 
 -21   2   6       56.33       34.34     20.19 o 
 -20   2   6      112.20      109.02     19.96 o 
 -19   2   6        0.77      -10.99     14.09 o 
 -18   2   6       64.90       93.16     19.27 o 
 -17   2   6      167.78      140.35     17.45 o 
 -16   2   6      136.53      150.47     15.92 o 
 -15   2   6      158.91      124.22     14.98 o 
 -14   2   6      920.10      869.94     25.55 o 
 -13   2   6      713.31      758.18     20.73 o 
 -12   2   6     1054.67     1001.11     21.05 o 
 -11   2   6       72.51       84.79      8.59 o 
 -10   2   6      482.05      497.51     12.83 o 
  -9   2   6       82.87       79.61      7.02 o 
  -8   2   6     1858.48     1810.98     21.89 o 
  -7   2   6      273.63      254.21      7.78 o 
  -6   2   6     5719.94     5592.04     51.47 o 
  -5   2   6      204.52      196.48      7.22 o 
  -4   2   6        0.40       -2.90      5.54 o 
  -3   2   6      366.68      469.08     10.51 o 
  -2   2   6     6323.75     6372.81     56.53 o 
  -1   2   6      274.61      318.27      8.01 o 
   0   2   6     5972.75     5957.41     49.59 o 
   1   2   6      691.57      792.65     10.94 o 
   2   2   6     1020.64     1069.92     13.69 o 
   3   2   6     3378.59     3746.46     31.49 o 
   4   2   6      314.71      345.81      8.66 o 
   5   2   6       83.24      117.13      6.51 o 
   6   2   6     3084.09     2956.93     28.01 o 
   7   2   6        8.78       10.54      6.28 o 
   8   2   6     3620.46     3639.73     33.64 o 
   9   2   6      102.58      127.65      8.05 o 
  10   2   6      690.33      714.75     14.49 o 
  11   2   6      183.54      174.78      9.76 o 
  12   2   6      541.64      570.32     17.82 o 
  13   2   6      127.36      122.95     15.46 o 
  14   2   6     2287.85     2234.96     42.00 o 
  15   2   6       96.04       96.31     15.19 o 
  16   2   6       67.44       87.16     16.47 o 
  17   2   6      134.81      131.84     16.47 o 
  18   2   6       20.94       11.58     20.05 o 
  19   2   6        0.22      -11.01     17.86 o 
  20   2   6      319.20      330.73     26.53 o 
  21   2   6       58.92       57.52     22.55 o 
  22   2   6       90.58       78.77     29.23 o 
 -22   3   6        1.73       -3.62     48.92 o 
 -21   3   6        5.27       12.06     20.42 o 
 -20   3   6       98.60       84.05     22.15 o 
 -19   3   6      233.28      262.70     22.76 o 
 -18   3   6      252.60      244.29     21.58 o 
 -17   3   6       25.44       51.59     14.94 o 
 -16   3   6        1.50        8.59     12.00 o 
 -15   3   6        5.61       -2.73     11.53 o 
 -14   3   6      232.20      265.92     16.49 o 
 -13   3   6       60.12       60.72     10.92 o 
 -12   3   6      495.27      487.09     15.70 o 
 -11   3   6      143.35      140.06     12.56 o 
 -10   3   6      586.88      627.53     14.98 o 
  -9   3   6      290.21      298.73      8.55 o 
  -8   3   6        5.37        9.67      6.42 o 
  -7   3   6      430.15      439.28     12.48 o 
  -6   3   6      318.62      259.45      9.25 o 
  -5   3   6      179.77      191.66     12.87 o 
  -4   3   6      762.77      697.08     20.38 o 
  -3   3   6      354.94      318.19     14.98 o 
  -2   3   6     1948.41     1741.78     26.21 o 
  -1   3   6      225.32      204.23     12.14 o 
   0   3   6      331.50      393.36     11.93 o 
   1   3   6       14.41        8.55      5.49 o 
   2   3   6      918.35      679.51     11.29 o 
   3   3   6       51.36       78.51      6.21 o 
   4   3   6     1400.56     1236.94     16.46 o 
   5   3   6       99.81      150.18      8.17 o 
   6   3   6     2024.26     2089.79     23.77 o 
   7   3   6       29.01       31.17      6.68 o 
   8   3   6      140.54      143.78      8.58 o 
   9   3   6        2.04        1.48      7.35 o 
  10   3   6      598.63      569.30     16.24 o 
  11   3   6       42.02       36.27     11.14 o 
  12   3   6     1029.48     1037.67     25.61 o 
  13   3   6      164.32      160.67     12.89 o 
  14   3   6      254.43      227.53     15.56 o 
  15   3   6      103.73      115.22     16.01 o 
  16   3   6      388.21      414.56     22.01 o 
  17   3   6       64.48       64.56     16.85 o 
  18   3   6      258.98      284.27     25.02 o 
  19   3   6      111.48       85.40     19.64 o 
  20   3   6       40.34       87.22     23.33 o 
  21   3   6       74.15       48.44     22.94 o 
 -20   4   6       54.97       47.59     18.96 o 
 -19   4   6      220.58      242.49     23.04 o 
 -18   4   6       41.25       25.70     21.07 o 
 -17   4   6      248.04      283.59     19.81 o 
 -16   4   6       41.47       20.92     14.10 o 
 -15   4   6       85.27       54.22     13.46 o 
 -14   4   6      207.61      213.05     18.19 o 
 -13   4   6      173.86      198.21     13.13 o 
 -12   4   6       61.91       46.13      9.00 o 
 -11   4   6     1081.77     1062.59     20.64 o 
 -10   4   6        1.97       -4.49      9.04 o 
  -9   4   6      364.48      356.91     19.46 o 
  -8   4   6       25.25       20.36      6.45 o 
  -7   4   6      107.88      150.88     13.94 o 
  -6   4   6      198.87      181.93     13.18 o 
  -5   4   6     2079.54     2002.41     36.45 o 
  -4   4   6      125.26      102.36     12.25 o 
  -3   4   6      406.27      386.53     16.73 o 
  -2   4   6        1.77        8.82      9.78 o 
  -1   4   6       16.76       10.61      7.77 o 
   0   4   6        7.20        0.96      5.90 o 
   1   4   6      853.40      764.67     18.17 o 
   2   4   6       47.11       35.17      6.03 o 
   3   4   6     1880.99     1939.95     22.13 o 
   4   4   6      205.38      207.70      8.57 o 
   5   4   6     1341.72     1395.58     20.30 o 
   6   4   6       31.29       38.20      7.51 o 
   7   4   6      481.11      500.96     14.16 o 
   8   4   6       26.18       26.04      9.20 o 
   9   4   6     1018.24     1049.96     32.76 o 
  10   4   6       74.98       79.36     14.86 o 
  11   4   6      393.73      376.42     18.49 o 
  12   4   6       12.22       21.28     12.37 o 
  13   4   6       32.54       44.10     12.45 o 
  14   4   6        2.46        5.42     14.82 o 
  15   4   6      390.62      412.00     21.21 o 
  16   4   6        0.00       -8.55     14.64 o 
  17   4   6      236.17      289.95     30.32 o 
  18   4   6       67.33       65.60     21.35 o 
  19   4   6      139.81      146.28     22.86 o 
  20   4   6        2.47       -4.53     51.64 o 
 -18   5   6      261.89      290.62     25.44 o 
 -17   5   6       11.51       -4.76     15.09 o 
 -16   5   6      410.53      406.21     22.87 o 
 -15   5   6       72.21       49.99     14.76 o 
 -14   5   6        6.47       -2.81     11.39 o 
 -13   5   6        3.54       -1.55     11.86 o 
 -12   5   6       22.24       18.54     10.38 o 
 -11   5   6      221.22      233.39     12.18 o 
 -10   5   6      273.77      281.61     16.61 o 
  -9   5   6       32.94       43.03     10.66 o 
  -8   5   6      588.40      549.56     16.56 o 
  -7   5   6      393.00      320.46     21.29 o 
  -6   5   6       54.31       60.33     15.13 o 
  -5   5   6      241.35      219.15     18.44 o 
  -4   5   6       28.08        3.67     13.12 o 
  -3   5   6      102.16       78.38     14.49 o 
  -2   5   6      338.63      358.79     19.01 o 
  -1   5   6      473.89      487.28     14.98 o 
   0   5   6       35.67       55.46      9.42 o 
   1   5   6     1346.17     1305.98     21.36 o 
   2   5   6      919.69      908.42     15.94 o 
   3   5   6        2.01        9.37      6.99 o 
   4   5   6      344.32      392.16     12.00 o 
   5   5   6       13.40        1.06      8.03 o 
   6   5   6       12.33       16.41      9.60 o 
   7   5   6      344.68      333.45     14.43 o 
   8   5   6      221.03      266.94     15.43 o 
   9   5   6      691.60      697.72     21.46 o 
  10   5   6       43.61       26.69     12.51 o 
  11   5   6       13.04        3.82     12.99 o 
  12   5   6        8.95       10.08     14.39 o 
  13   5   6        9.28       -9.90     13.65 o 
  14   5   6       77.65       99.66     18.89 o 
  15   5   6      162.69      179.63     21.71 o 
  16   5   6      228.39      249.10     21.62 o 
  17   5   6      330.38      273.56     23.07 o 
  18   5   6      176.45      139.49     32.88 o 
 -16   6   6       48.40       75.34     16.81 o 
 -15   6   6       67.09       50.03     12.51 o 
 -14   6   6        6.18        0.10     13.49 o 
 -13   6   6       44.79       61.95     12.13 o 
 -12   6   6       30.07       30.01      9.74 o 
 -11   6   6      741.55      738.20     28.85 o 
 -10   6   6        0.11       -3.76     10.29 o 
  -9   6   6      671.52      652.20     22.65 o 
  -8   6   6       52.63       50.63     11.15 o 
  -7   6   6        6.90        2.94     14.83 o 
  -6   6   6       92.06       83.24     15.84 o 
  -5   6   6     1014.45     1056.01     33.30 o 
  -4   6   6       78.55       83.80     19.15 o 
  -3   6   6     1308.76     1332.77     47.38 o 
  -2   6   6       26.65       25.17     10.55 o 
  -1   6   6      227.63      206.45     15.36 o 
   0   6   6       44.35       54.24     12.41 o 
   1   6   6      107.33      127.63     13.75 o 
   2   6   6       10.62        3.91      8.04 o 
   3   6   6     2127.07     2023.38     31.52 o 
   4   6   6       13.64       30.05     10.45 o 
   5   6   6     1249.45     1269.86     25.51 o 
   6   6   6        4.09        8.92     11.22 o 
   7   6   6        0.64      -10.41     10.41 o 
   8   6   6       86.68       84.80     14.50 o 
   9   6   6      320.89      298.42     19.94 o 
  10   6   6       12.59        0.34     14.44 o 
  11   6   6      365.31      383.53     24.24 o 
  12   6   6       46.99       38.32     17.35 o 
  13   6   6       12.89       11.82     16.70 o 
  14   6   6       17.28        7.17     17.45 o 
  15   6   6      102.48       61.76     19.62 o 
 -13   7   6       42.97       60.39     16.34 o 
 -12   7   6       43.80       58.63     11.76 o 
 -11   7   6       60.04       68.98     13.50 o 
 -10   7   6      278.19      250.40     19.35 o 
  -9   7   6        5.74        2.45     12.29 o 
  -8   7   6       82.93       61.26     20.47 o 
  -7   7   6      262.43      284.46     24.66 o 
  -6   7   6      206.31      255.72     23.36 o 
  -5   7   6      293.03      256.23     20.03 o 
  -4   7   6      667.35      590.45     31.45 o 
  -3   7   6      176.26      148.53     14.87 o 
  -2   7   6      358.10      342.95     18.13 o 
  -1   7   6      135.18      134.67     15.13 o 
   0   7   6      235.51      257.01     14.82 o 
   1   7   6       80.72       87.34     12.53 o 
   2   7   6     1413.30     1322.52     28.41 o 
   3   7   6        2.50       17.70     12.45 o 
   4   7   6      560.02      552.53     21.75 o 
   5   7   6        1.54       -0.22     11.81 o 
   6   7   6        0.04       -4.20     12.40 o 
   7   7   6       31.04       26.04     13.97 o 
   8   7   6      423.92      392.69     21.62 o 
   9   7   6        5.61       11.00     14.57 o 
  10   7   6      216.90      262.20     24.32 o 
  11   7   6        0.93       -6.30     15.24 o 
  12   7   6       13.52        8.47     16.09 o 
  -7   8   6       50.14       56.51     14.25 o 
  -6   8   6      312.75      309.13     25.06 o 
  -5   8   6       13.79       12.78     13.45 o 
  -4   8   6        6.84       10.98     13.83 o 
  -3   8   6       45.46       42.96     12.79 o 
  -2   8   6      382.53      414.70     19.37 o 
  -1   8   6       20.53       12.24     12.22 o 
   0   8   6      230.26      247.16     17.11 o 
   1   8   6        7.26       15.51     14.69 o 
   2   8   6       25.99      -13.16     13.16 o 
   3   8   6        0.81       17.17     15.76 o 
   4   8   6       32.18       27.61     15.43 o 
   5   8   6        0.74      -13.92     13.92 o 
   6   8   6      294.41      292.02     23.06 o 
 -22   1   7        7.36       20.43     26.39 o 
 -21   1   7        5.82       28.16     20.77 o 
 -20   1   7       84.55       66.00     21.66 o 
 -19   1   7       10.51      -15.67     15.67 o 
 -18   1   7        8.62        5.33     14.71 o 
 -17   1   7       79.65       54.96     16.12 o 
 -16   1   7        9.82       -3.70     14.45 o 
 -15   1   7       36.56       41.48     12.46 o 
 -14   1   7        0.81        8.55     10.82 o 
 -13   1   7       31.22       37.41     10.78 o 
 -12   1   7       26.58       26.31      7.75 o 
 -11   1   7       47.91       52.25      7.28 o 
 -10   1   7        3.81        6.82      6.07 o 
  -9   1   7        5.87       -5.53      5.53 o 
  -8   1   7       53.03       58.45      7.29 o 
  -7   1   7        6.69       12.26      6.02 o 
  -6   1   7       81.85       72.10      6.72 o 
  -5   1   7        7.88        1.21      5.14 o 
  -4   1   7       99.71       68.68      5.82 o 
  -3   1   7      912.78     1024.49     14.15 o 
  -2   1   7      126.78      123.03      6.50 o 
  -1   1   7        1.43        4.82      4.87 o 
   0   1   7      560.13      450.93     11.77 o 
   1   1   7     1472.32     1838.58     19.37 o 
   2   1   7     1686.83     1698.96     18.14 o 
   3   1   7      462.61      535.24     10.06 o 
   4   1   7      139.97      182.48      6.74 o 
   5   1   7      666.31      733.27     12.64 o 
   6   1   7        0.19        1.74      5.77 o 
   7   1   7       45.52       41.11      7.63 o 
   8   1   7      871.58      921.58     13.98 o 
   9   1   7      287.44      308.29      9.46 o 
  10   1   7      869.07      918.14     15.47 o 
  11   1   7       18.43       13.19      7.69 o 
  12   1   7       47.10       35.76      8.83 o 
  13   1   7        4.57       12.54     13.38 o 
  14   1   7       15.64      -10.59     12.94 o 
  15   1   7       30.85       10.36     13.19 o 
  16   1   7      476.06      476.41     24.11 o 
  17   1   7      117.60       88.21     16.98 o 
  18   1   7       17.41        3.66     18.78 o 
  19   1   7        4.07       25.21     24.81 o 
  20   1   7       17.10       31.40     30.90 o 
  21   1   7       33.26       48.19     28.23 o 
  22   1   7      114.16       79.59     35.44 o 
 -22   2   7        7.79      -20.84     26.45 o 
 -21   2   7       19.59       10.03     21.31 o 
 -20   2   7       40.66       59.53     21.68 o 
 -19   2   7       20.24       11.93     17.90 o 
 -18   2   7       23.73       39.95     16.50 o 
 -17   2   7      242.32      221.54     20.11 o 
 -16   2   7       28.89       43.96     13.51 o 
 -15   2   7      151.80      157.66     15.47 o 
 -14   2   7      140.05      120.69     13.96 o 
 -13   2   7      232.71      216.54     14.39 o 
 -12   2   7      481.99      507.89     15.85 o 
 -11   2   7      464.62      493.40     14.47 o 
 -10   2   7       21.98       21.19      7.53 o 
  -9   2   7     2658.82     2716.49     30.31 o 
  -8   2   7      351.68      334.42      9.29 o 
  -7   2   7        7.17        7.54      5.39 o 
  -6   2   7     2065.95     2029.44     21.59 o 
  -5   2   7      900.76      857.01     16.98 o 
  -4   2   7      886.59      925.03     14.56 o 
  -3   2   7     2444.36     2228.30     24.37 o 
  -2   2   7        0.33       -5.16      5.16 o 
  -1   2   7     1049.17      944.65     12.31 o 
   0   2   7      419.15      416.50      8.66 o 
   1   2   7     1111.23     1180.89     15.13 o 
   2   2   7     1778.71     1655.80     18.90 o 
   3   2   7     1456.07     1490.60     17.30 o 
   4   2   7      442.14      472.58     11.36 o 
   5   2   7     1733.23     1652.04     23.79 o 
   6   2   7      832.86      819.23     14.11 o 
   7   2   7      211.19      235.63      9.41 o 
   8   2   7     1558.80     1494.32     20.60 o 
   9   2   7      204.36      239.68     10.07 o 
  10   2   7      585.19      620.90     15.54 o 
  11   2   7      590.42      619.35     16.79 o 
  12   2   7       31.60       23.43     11.23 o 
  13   2   7      125.52      148.73     14.46 o 
  14   2   7      436.89      462.88     21.35 o 
  15   2   7        0.23      -13.66     13.66 o 
  16   2   7       78.45       79.66     15.58 o 
  17   2   7       64.59       69.96     16.87 o 
  18   2   7        4.93        1.29     16.87 o 
  19   2   7       30.63       88.95     20.51 o 
  20   2   7       33.71       59.37     33.34 o 
  21   2   7       29.72       16.07     31.03 o 
 -21   3   7       25.33       69.16     19.86 o 
 -20   3   7       21.90       24.05     18.21 o 
 -19   3   7       65.52       56.87     17.57 o 
 -18   3   7        3.63        8.65     15.67 o 
 -17   3   7        2.71      -15.19     15.19 o 
 -16   3   7       54.10       30.34     14.81 o 
 -15   3   7      120.65      121.72     14.71 o 
 -14   3   7      188.99      176.10     15.27 o 
 -13   3   7      123.03      114.92     15.54 o 
 -12   3   7      142.17      116.05     10.68 o 
 -11   3   7       46.55       56.16      8.67 o 
 -10   3   7      828.42      773.08     17.42 o 
  -9   3   7       84.01       84.69      8.96 o 
  -8   3   7     1066.85     1121.21     19.97 o 
  -7   3   7      672.25      615.57     15.17 o 
  -6   3   7        0.06        4.83      6.03 o 
  -5   3   7      303.07      293.44      9.69 o 
  -4   3   7      693.50      702.20     17.03 o 
  -3   3   7      467.55      514.24     14.75 o 
  -2   3   7     1369.67     1435.90     20.42 o 
  -1   3   7       72.47       39.95      5.94 o 
   0   3   7        2.97       -0.19      5.60 o 
   1   3   7      649.20      677.19     11.39 o 
   2   3   7      214.77      242.49      7.87 o 
   3   3   7      197.30      197.02      7.74 o 
   4   3   7     1109.09     1031.33     17.24 o 
   5   3   7      217.58      194.38      9.37 o 
   6   3   7      250.08      237.18      9.33 o 
   7   3   7     1069.74     1078.38     18.39 o 
   8   3   7       23.59       35.18      8.77 o 
   9   3   7      697.31      644.84     18.46 o 
  10   3   7      616.45      573.96     17.00 o 
  11   3   7       33.33       39.92     11.94 o 
  12   3   7      810.20      769.51     21.34 o 
  13   3   7       47.09       35.81     11.98 o 
  14   3   7       17.31       39.97     13.60 o 
  15   3   7      170.12      177.60     25.46 o 
  16   3   7      101.96       77.13     15.96 o 
  17   3   7      100.87       91.92     16.87 o 
  18   3   7       78.78      103.79     19.64 o 
  19   3   7        0.35       50.29     20.77 o 
  20   3   7        0.08       -2.62     19.97 o 
 -20   4   7        0.69      -18.53     18.53 o 
 -19   4   7      160.87      165.09     22.81 o 
 -18   4   7        3.66       -5.48     24.01 o 
 -17   4   7       21.60       44.66     16.31 o 
 -16   4   7        2.31        7.47     13.02 o 
 -15   4   7      223.84      266.99     18.55 o 
 -14   4   7      186.34      228.40     16.90 o 
 -13   4   7      302.83      313.55     16.78 o 
 -12   4   7       57.80       64.48     10.58 o 
 -11   4   7      158.36      135.21      9.77 o 
 -10   4   7      155.71      158.57     14.08 o 
  -9   4   7      157.13      166.59     12.58 o 
  -8   4   7      300.00      272.01     13.62 o 
  -7   4   7      148.22      124.56     14.05 o 
  -6   4   7       20.80       36.49     11.50 o 
  -5   4   7        2.69       14.07     11.67 o 
  -4   4   7      507.18      546.11     24.28 o 
  -3   4   7       20.54        6.65     10.57 o 
  -2   4   7      692.09      731.00     18.73 o 
  -1   4   7      105.59       93.97      9.33 o 
   0   4   7       54.41       61.76      8.21 o 
   1   4   7      110.61      109.54      7.68 o 
   2   4   7        2.17        7.23      5.72 o 
   3   4   7       85.28       95.88      7.05 o 
   4   4   7      304.64      266.81     11.10 o 
   5   4   7       43.72       34.54      7.17 o 
   6   4   7        3.85       -3.62      7.38 o 
   7   4   7        0.89       -8.99      8.99 o 
   8   4   7        9.55        9.94      9.93 o 
   9   4   7       40.07       29.51     11.56 o 
  10   4   7        5.57       10.31     11.81 o 
  11   4   7      117.82      109.59     13.93 o 
  12   4   7        0.07        6.41     12.07 o 
  13   4   7       13.58       23.75     13.71 o 
  14   4   7       12.28       -0.69     14.54 o 
  15   4   7       94.34       76.81     16.97 o 
  16   4   7       14.49       32.98     16.08 o 
  17   4   7        0.54        0.68     17.49 o 
  18   4   7        0.03       18.55     20.29 o 
  19   4   7        2.24       26.36     25.72 o 
 -18   5   7       10.90        4.87     17.74 o 
 -17   5   7        0.26       11.00     15.69 o 
 -16   5   7       26.02       35.69     15.45 o 
 -15   5   7       21.00       25.01     14.51 o 
 -14   5   7       45.23       25.16     12.45 o 
 -13   5   7       58.31       39.61     10.98 o 
 -12   5   7       30.36       16.19      9.93 o 
 -11   5   7        7.14       -1.29     10.94 o 
 -10   5   7      110.51       86.32     11.59 o 
  -9   5   7       42.27       42.10      8.73 o 
  -8   5   7      232.34      184.86     19.62 o 
  -7   5   7      228.51      310.05     32.04 o 
  -6   5   7      106.77      145.33     18.12 o 
  -5   5   7       11.46        1.93     14.64 o 
  -4   5   7        2.87        5.58     12.96 o 
  -3   5   7      205.39      188.81     16.68 o 
  -2   5   7      183.99      177.77     17.12 o 
  -1   5   7     1009.55      980.78     21.77 o 
   0   5   7       20.81       20.00      9.73 o 
   1   5   7       37.41       19.77      8.47 o 
   2   5   7       39.22       50.93      7.78 o 
   3   5   7      149.06      155.18      9.57 o 
   4   5   7        2.98       -1.66      7.71 o 
   5   5   7      175.27      167.32     11.26 o 
   6   5   7      104.63       57.42     11.42 o 
   7   5   7        1.81       12.24     10.21 o 
   8   5   7        8.54        7.72     13.47 o 
   9   5   7       93.36       80.23     12.87 o 
  10   5   7       40.93       29.65     15.99 o 
  11   5   7        7.94        8.66     13.42 o 
  12   5   7        2.62       23.40     15.65 o 
  13   5   7       23.69       33.77     18.92 o 
  14   5   7        5.20       13.07     16.80 o 
  15   5   7        1.11       -1.79     17.46 o 
  16   5   7       47.54       51.10     17.20 o 
  17   5   7        8.51        4.57     16.60 o 
 -15   6   7       43.17       23.59     13.63 o 
 -14   6   7       12.94       14.80     10.92 o 
 -13   6   7       38.52       32.73     10.98 o 
 -12   6   7       22.39       29.58     12.71 o 
 -11   6   7        1.83        2.10     14.39 o 
 -10   6   7      179.19      191.74     17.08 o 
  -9   6   7        0.96       -4.42     16.15 o 
  -8   6   7        7.37       20.69     15.38 o 
  -7   6   7        1.77        6.00     14.89 o 
  -6   6   7       34.31       61.16     20.26 o 
  -5   6   7       71.44       72.57     17.95 o 
  -4   6   7      130.30      138.88     21.25 o 
  -3   6   7       60.36       34.96     15.43 o 
  -2   6   7       17.57       52.85     10.15 o 
  -1   6   7      136.27      136.47     12.65 o 
   0   6   7      202.06      179.90     18.92 o 
   1   6   7       78.16       85.14      9.43 o 
   2   6   7        1.29       12.42     10.27 o 
   3   6   7      272.56      286.42     13.96 o 
   4   6   7      129.55      144.72     15.34 o 
   5   6   7       84.73       78.18     12.41 o 
   6   6   7       23.98        6.56     11.91 o 
   7   6   7       15.99       17.58     12.80 o 
   8   6   7       13.01        9.68     12.08 o 
   9   6   7       20.04        1.05     12.82 o 
  10   6   7      114.19       72.66     16.41 o 
  11   6   7        1.85        0.39     14.14 o 
  12   6   7       61.93       57.75     17.05 o 
  13   6   7       16.11        8.67     17.51 o 
  14   6   7        0.86       -8.52     17.05 o 
  15   6   7       29.88       85.44     26.26 o 
 -12   7   7       11.31        6.62     13.83 o 
 -11   7   7       24.68        5.29     16.88 o 
 -10   7   7       55.60       50.18     17.49 o 
  -9   7   7       67.57       32.71     38.06 o 
  -8   7   7       87.44       83.92     21.07 o 
  -7   7   7      329.45      373.09     30.45 o 
  -6   7   7       24.36       58.83     21.57 o 
  -5   7   7      181.26      124.61     23.23 o 
  -4   7   7       37.79       50.01     20.72 o 
  -3   7   7        2.36       -7.06     11.64 o 
  -2   7   7      173.36      165.25     15.50 o 
  -1   7   7      319.15      319.41     17.82 o 
   0   7   7      158.10      195.18     13.81 o 
   1   7   7      372.01      402.18     17.37 o 
   2   7   7       20.34       -1.08     11.82 o 
   3   7   7        2.36        8.97     13.40 o 
   4   7   7      135.92      137.63     15.48 o 
   5   7   7       30.73       15.03     13.46 o 
   6   7   7      309.30      330.65     23.17 o 
   7   7   7      159.73      131.68     18.07 o 
   8   7   7       56.75       76.74     16.62 o 
   9   7   7       76.96       96.88     17.03 o 
  10   7   7       18.48       35.02     18.83 o 
  11   7   7        0.05       -8.51     15.29 o 
  -5   8   7        4.39        2.10     12.79 o 
  -4   8   7        4.06       -7.32     13.33 o 
  -3   8   7       97.89       82.78     17.91 o 
  -2   8   7       27.10       26.37     11.55 o 
  -1   8   7       45.73       43.27     13.59 o 
   0   8   7       83.61       60.30     13.82 o 
   1   8   7       23.51       32.81     14.15 o 
   2   8   7       31.38       35.65     15.76 o 
   3   8   7       87.70       98.70     16.33 o 
   4   8   7        0.41        0.46     14.35 o 
   5   8   7       11.25      -34.42     43.48 o 
 -22   0   8        5.27        3.15     31.48 o 
 -21   0   8      319.09      280.23     44.39 o 
 -20   0   8        2.15       20.53     29.32 o 
 -19   0   8      308.77      400.91     59.34 o 
 -18   0   8       22.17        2.06     38.05 o 
 -17   0   8       12.53        0.58     21.26 o 
 -16   0   8      301.16      355.56     45.37 o 
 -15   0   8     1205.96     1170.00     49.16 o 
 -14   0   8      438.29      433.95     26.08 o 
 -13   0   8     2517.63     2445.68     51.81 o 
 -12   0   8      191.49      180.91     15.82 o 
 -11   0   8      572.26      505.42     20.68 o 
 -10   0   8       39.27       59.56     11.08 o 
  -9   0   8      366.16      327.79     15.12 o 
  -8   0   8      372.19      404.45     16.03 o 
  -7   0   8     3405.26     3317.91     53.70 o 
  -6   0   8     1973.15     2165.25     30.72 o 
  -5   0   8     2608.28     2717.15     35.48 o 
  -4   0   8     1746.01     1680.73     25.51 o 
  -3   0   8      665.79      783.90     16.96 o 
  -2   0   8     1368.46     1292.23     21.93 o 
  -1   0   8     9059.88    10018.94    104.35 o 
   0   0   8      745.27      787.86     17.32 o 
   1   0   8     3001.60     3026.52     41.67 o 
   2   0   8     1516.15     1525.60     23.05 o 
   3   0   8      147.36      238.81     14.67 o 
   4   0   8        0.42       18.65      8.89 o 
   5   0   8     1323.91     1371.92     24.39 o 
   6   0   8     1905.08     1905.92     29.04 o 
   7   0   8     1110.43     1085.49     21.54 o 
   8   0   8      669.15      759.03     19.21 o 
   9   0   8       63.27       53.37     12.67 o 
  10   0   8       37.33       41.11     10.52 o 
  11   0   8      689.37      680.55     28.54 o 
  12   0   8        2.07        8.31     14.45 o 
  13   0   8     1291.97     1198.01     35.39 o 
  14   0   8       54.01       24.20     19.95 o 
  15   0   8        1.22       25.75     23.78 o 
  16   0   8       34.62       10.85     30.03 o 
  17   0   8        0.36       39.03     32.98 o 
  18   0   8        6.70      -20.92     31.06 o 
  19   0   8      450.31      462.95     55.71 o 
  20   0   8        0.02       11.38     36.19 o 
  21   0   8      337.14      303.12     60.24 o 
 -22   1   8       36.69       52.71     28.90 o 
 -21   1   8       38.97       47.82     25.29 o 
 -20   1   8      214.65      217.25     27.26 o 
 -19   1   8        9.48       19.35     17.00 o 
 -18   1   8       49.54       42.19     17.08 o 
 -17   1   8       41.27       43.73     16.07 o 
 -16   1   8      210.01      191.24     18.63 o 
 -15   1   8       42.81       24.38     14.27 o 
 -14   1   8     2468.75     2464.47     42.50 o 
 -13   1   8      245.17      260.60     14.87 o 
 -12   1   8      264.17      259.96     14.41 o 
 -11   1   8       21.23       17.85      8.15 o 
 -10   1   8      296.00      307.52     11.34 o 
  -9   1   8      343.37      374.20     11.75 o 
  -8   1   8     2084.76     1942.18     25.17 o 
  -7   1   8      257.42      284.01     10.21 o 
  -6   1   8     3025.27     3007.21     32.81 o 
  -5   1   8     1015.37     1011.89     18.00 o 
  -4   1   8      322.23      261.45      8.36 o 
  -3   1   8      373.08      450.42     10.23 o 
  -2   1   8     3152.45     3247.91     29.50 o 
  -1   1   8       65.89       76.44      7.05 o 
   0   1   8    13506.15    13846.92    100.07 o 
   1   1   8     1614.42     1564.25     19.70 o 
   2   1   8      207.90      229.87      8.07 o 
   3   1   8       97.74      129.51      7.41 o 
   4   1   8     2646.97     2660.66     25.33 o 
   5   1   8      555.37      563.99     11.25 o 
   6   1   8     2651.23     2523.54     25.38 o 
   7   1   8     2080.25     2093.69     24.37 o 
   8   1   8      825.14      797.40     15.52 o 
   9   1   8       29.08       27.35      6.61 o 
  10   1   8      446.05      462.98     11.82 o 
  11   1   8      154.16      183.28     11.16 o 
  12   1   8     1566.92     1490.94     29.09 o 
  13   1   8       19.82        9.81     13.92 o 
  14   1   8      391.93      388.92     28.34 o 
  15   1   8        4.07        6.33     13.98 o 
  16   1   8        0.28       -4.65     14.29 o 
  17   1   8       15.51       38.17     24.19 o 
  18   1   8      143.01      159.29     29.40 o 
  19   1   8        4.90       49.44     30.12 o 
  20   1   8      456.93      455.14     42.89 o 
  21   1   8       61.54       34.66     39.10 o 
 -21   2   8       14.47       45.84     42.15 o 
 -20   2   8       13.95        1.28     19.07 o 
 -19   2   8        4.99       -9.65     21.05 o 
 -18   2   8      145.06      184.44     20.18 o 
 -17   2   8       20.05       36.08     16.59 o 
 -16   2   8       30.04       44.49     15.40 o 
 -15   2   8       15.03       13.86     14.11 o 
 -14   2   8      247.67      264.08     16.95 o 
 -13   2   8      571.25      567.03     19.77 o 
 -12   2   8      337.52      354.40     15.89 o 
 -11   2   8        6.13       -1.16      7.93 o 
 -10   2   8     1457.49     1403.63     22.21 o 
  -9   2   8      668.41      697.20     14.51 o 
  -8   2   8      488.01      507.38     11.42 o 
  -7   2   8      466.99      457.64     10.54 o 
  -6   2   8      526.06      610.62     11.46 o 
  -5   2   8        3.48        7.87      4.88 o 
  -4   2   8      889.46      869.15     15.39 o 
  -3   2   8     3232.32     2993.21     28.00 o 
  -2   2   8      237.49      244.89      7.45 o 
  -1   2   8     3134.91     3039.32     27.75 o 
   0   2   8      358.47      427.18     12.53 o 
   1   2   8       82.25       88.22      8.31 o 
   2   2   8      435.86      481.71     11.13 o 
   3   2   8      151.40      145.79      7.06 o 
   4   2   8        1.00        5.50      6.30 o 
   5   2   8      572.37      551.85     11.80 o 
   6   2   8       53.12       51.13      6.92 o 
   7   2   8     1563.67     1514.35     20.26 o 
   8   2   8      199.53      198.51      9.86 o 
   9   2   8       30.64       20.51      8.64 o 
  10   2   8       30.18       22.83      9.94 o 
  11   2   8      259.47      271.01     14.57 o 
  12   2   8       57.96       52.33     13.37 o 
  13   2   8     1490.71     1471.43     39.32 o 
  14   2   8       65.67       83.94     15.40 o 
  15   2   8      179.10      197.93     23.71 o 
  16   2   8       21.76       27.54     15.94 o 
  17   2   8       88.25       67.94     18.66 o 
  18   2   8       13.45        7.21     16.23 o 
  19   2   8      171.73      156.98     25.65 o 
  20   2   8       82.65      102.74     29.28 o 
  21   2   8      112.52      156.72     67.04 o 
 -21   3   8       11.13      -36.24     43.48 o 
 -20   3   8       14.09        2.70     21.00 o 
 -19   3   8      166.93      167.30     23.28 o 
 -18   3   8       12.01       -5.36     17.19 o 
 -17   3   8      134.21      166.98     21.32 o 
 -16   3   8        0.63      -10.56     15.03 o 
 -15   3   8       43.67       41.37     15.37 o 
 -14   3   8       39.60       46.18     12.87 o 
 -13   3   8      237.25      231.91     15.67 o 
 -12   3   8       99.92       98.25     12.45 o 
 -11   3   8      792.69      765.11     17.81 o 
 -10   3   8      163.38      169.66      9.50 o 
  -9   3   8      185.49      168.39      8.36 o 
  -8   3   8       50.71       50.89      7.98 o 
  -7   3   8      375.66      440.83     12.17 o 
  -6   3   8      164.07      152.83      9.01 o 
  -5   3   8     2093.25     1987.88     26.75 o 
  -4   3   8      908.19      942.31     17.88 o 
  -3   3   8     1548.37     1432.36     26.12 o 
  -2   3   8      115.27       79.88      7.45 o 
  -1   3   8        0.32        0.78      5.72 o 
   0   3   8      246.77      276.64      7.90 o 
   1   3   8     2532.98     2375.17     30.82 o 
   2   3   8      130.38      159.37      7.52 o 
   3   3   8     3657.28     3456.55     32.31 o 
   4   3   8      138.14      119.54      8.26 o 
   5   3   8      146.63      180.30      9.19 o 
   6   3   8       62.09       94.01      8.48 o 
   7   3   8      794.32      752.08     15.49 o 
   8   3   8        0.08        0.37      8.42 o 
   9   3   8     2304.00     2280.19     31.73 o 
  10   3   8       36.37       47.26     12.63 o 
  11   3   8      520.70      522.31     18.82 o 
  12   3   8       11.50       16.71     10.92 o 
  13   3   8       24.27       34.83     15.15 o 
  14   3   8        1.53        0.48     12.98 o 
  15   3   8      514.45      590.84     28.93 o 
  16   3   8       13.40       42.56     15.85 o 
  17   3   8      649.47      685.75     29.73 o 
  18   3   8       11.47      -10.13     17.34 o 
  19   3   8       17.48       32.29     19.98 o 
  20   3   8        2.10       22.30     26.47 o 
 -19   4   8        6.56       16.44     17.29 o 
 -18   4   8      300.93      368.69     27.34 o 
 -17   4   8        0.24      -15.38     15.38 o 
 -16   4   8      188.35      208.83     18.46 o 
 -15   4   8        2.23      -11.28     15.46 o 
 -14   4   8        1.29      -12.05     12.05 o 
 -13   4   8       76.70       93.89     14.40 o 
 -12   4   8      718.07      712.69     26.12 o 
 -11   4   8        3.59        5.09      8.31 o 
 -10   4   8     1216.67     1196.17     29.11 o 
  -9   4   8        0.85        6.11     10.14 o 
  -8   4   8      149.33      144.08     10.32 o 
  -7   4   8       27.99       41.50      8.09 o 
  -6   4   8     1690.74     1596.66     29.58 o 
  -5   4   8      164.91      190.63     24.49 o 
  -4   4   8     2928.02     2801.26     50.13 o 
  -3   4   8       31.88       22.24     16.27 o 
  -2   4   8      888.74      807.84     18.27 o 
  -1   4   8       64.87       85.34     11.45 o 
   0   4   8      854.67      806.39     15.81 o 
   1   4   8        8.14       -1.48      5.93 o 
   2   4   8     3108.10     2923.29     31.77 o 
   3   4   8        2.42       15.63      8.24 o 
   4   4   8     2916.05     2960.94     33.17 o 
   5   4   8       10.33       12.99      8.88 o 
   6   4   8        7.49       23.83     10.24 o 
   7   4   8      121.18      127.60     14.01 o 
   8   4   8     2839.56     2822.48     42.32 o 
   9   4   8        0.49        9.65     11.83 o 
  10   4   8     1277.57     1233.95     27.62 o 
  11   4   8       84.60      113.15     14.68 o 
  12   4   8      179.73      197.20     17.37 o 
  13   4   8       99.79       86.73     14.72 o 
  14   4   8      670.97      647.88     25.67 o 
  15   4   8       93.36      130.76     24.44 o 
  16   4   8      803.17      815.76     50.44 o 
  17   4   8       48.73       91.96     25.03 o 
  18   4   8       95.10      105.23     24.26 o 
 -17   5   8      577.32      619.39     28.09 o 
 -16   5   8       85.49       80.24     20.26 o 
 -15   5   8      278.49      326.73     20.68 o 
 -14   5   8       22.26        1.69     14.64 o 
 -13   5   8      106.21      105.99     13.34 o 
 -12   5   8      710.22      694.67     20.36 o 
 -11   5   8      352.07      403.68     18.25 o 
 -10   5   8      755.29      775.39     28.90 o 
  -9   5   8      751.35      778.40     22.33 o 
  -8   5   8       74.61       83.68     18.10 o 
  -7   5   8       72.10       96.47     17.56 o 
  -6   5   8      144.94      166.17     18.85 o 
  -5   5   8      303.32      263.73     23.39 o 
  -4   5   8      501.63      510.10     26.54 o 
  -3   5   8      210.00      196.30     17.84 o 
  -2   5   8       10.86       24.23     11.55 o 
  -1   5   8     1467.79     1337.08     23.39 o 
   0   5   8      240.56      247.77     12.25 o 
   1   5   8       14.46        7.45      7.91 o 
   2   5   8       11.50       30.75      7.48 o 
   3   5   8     1462.92     1355.97     21.84 o 
   4   5   8      854.80      872.26     20.70 o 
   5   5   8      904.94      920.88     21.81 o 
   6   5   8      601.14      624.60     18.90 o 
   7   5   8       67.07       89.74     12.17 o 
   8   5   8      386.92      362.40     19.82 o 
   9   5   8      549.78      446.44     26.50 o 
  10   5   8      151.64      195.31     18.35 o 
  11   5   8      147.32      172.74     18.44 o 
  12   5   8      741.27      774.95     33.52 o 
  13   5   8      134.63      138.03     20.28 o 
  14   5   8       56.74      108.18     20.47 o 
  15   5   8      344.09      320.01     26.08 o 
  16   5   8        2.08      -14.98     15.70 o 
  17   5   8      141.23      153.10     64.32 o 
 -15   6   8       16.14       26.70     14.46 o 
 -14   6   8        0.28       11.57     14.85 o 
 -13   6   8        2.59       -2.47     11.14 o 
 -12   6   8       65.62       66.62     13.50 o 
 -11   6   8       53.05       47.25     11.68 o 
 -10   6   8      268.96      243.08     16.06 o 
  -9   6   8      133.65      142.57     23.50 o 
  -8   6   8        2.68      -11.22     15.02 o 
  -7   6   8       50.37       42.96     17.14 o 
  -6   6   8      204.37      229.81     26.29 o 
  -5   6   8       32.69       65.33     17.97 o 
  -4   6   8      758.69      766.68     31.19 o 
  -3   6   8       37.37       71.11     18.16 o 
  -2   6   8       44.54       53.37     10.42 o 
  -1   6   8       17.10       11.08     10.19 o 
   0   6   8      107.77      144.21     12.83 o 
   1   6   8       22.04       12.01      9.94 o 
   2   6   8      711.72      673.01     25.41 o 
   3   6   8       75.29       66.70     13.00 o 
   4   6   8      859.73      886.27     23.65 o 
   5   6   8       37.82       30.68     13.96 o 
   6   6   8       14.28       16.53     12.12 o 
   7   6   8       30.00       20.71     12.66 o 
   8   6   8      296.91      307.87     19.38 o 
   9   6   8        0.35      -13.89     13.89 o 
  10   6   8      454.42      457.68     23.05 o 
  11   6   8       84.63      107.99     18.57 o 
  12   6   8       48.07       48.87     18.07 o 
  13   6   8       51.28       59.18     19.05 o 
  14   6   8      123.92      118.16     21.80 o 
 -11   7   8       65.93       70.14     14.72 o 
 -10   7   8        1.07      -26.24     26.24 o 
  -9   7   8       25.02       33.78     21.37 o 
  -8   7   8       83.24       89.90     23.25 o 
  -7   7   8      108.17      141.43     22.46 o 
  -6   7   8      194.36      235.74     24.58 o 
  -5   7   8      465.00      492.68     32.27 o 
  -4   7   8       41.96       31.12     20.89 o 
  -3   7   8      151.50      203.13     25.26 o 
  -2   7   8        0.41      -10.37     11.16 o 
  -1   7   8        8.03      -12.04     12.04 o 
   0   7   8       65.58       78.12     14.44 o 
   1   7   8      596.56      641.08     22.56 o 
   2   7   8       24.30       26.21     13.01 o 
   3   7   8      387.87      425.24     20.78 o 
   4   7   8       21.68       29.95     14.30 o 
   5   7   8       44.98       48.49     14.82 o 
   6   7   8        8.17       13.36     14.72 o 
   7   7   8       64.62       38.73     15.79 o 
   8   7   8        4.01        3.58     14.93 o 
   9   7   8      135.91      137.81     28.00 o 
  10   7   8        0.71      -15.73     15.73 o 
  -2   8   8       12.22       26.89     14.08 o 
  -1   8   8      280.34      319.34     23.63 o 
   0   8   8        3.73       -1.25     12.56 o 
   1   8   8       39.20       68.97     14.87 o 
   2   8   8       69.91       41.90     58.88 o 
 -21   1   9       70.37       82.77     24.90 o 
 -20   1   9       81.87       52.10     26.71 o 
 -19   1   9       46.03       11.44     20.88 o 
 -18   1   9      218.43      239.91     25.79 o 
 -17   1   9       27.20       41.62     16.38 o 
 -16   1   9      333.92      368.35     23.02 o 
 -15   1   9        7.96       28.49     20.53 o 
 -14   1   9      161.36      162.84     17.76 o 
 -13   1   9      426.65      373.53     18.01 o 
 -12   1   9      909.73      903.43     23.14 o 
 -11   1   9      564.64      584.68     18.53 o 
 -10   1   9      524.46      531.30     15.87 o 
  -9   1   9       36.36       59.80      8.65 o 
  -8   1   9        0.23        6.87      7.17 o 
  -7   1   9     2104.87     1995.60     25.82 o 
  -6   1   9      347.86      297.89     10.66 o 
  -5   1   9     2547.37     2605.41     28.48 o 
  -4   1   9      402.89      367.44     10.10 o 
  -3   1   9      117.76      143.45     10.37 o 
  -2   1   9      347.56      361.77      9.33 o 
  -1   1   9     1521.19     1459.36     18.51 o 
   0   1   9      849.92      909.26     13.86 o 
   1   1   9      974.35      883.40     13.87 o 
   2   1   9       51.65       76.57      6.95 o 
   3   1   9       37.32       33.69      6.15 o 
   4   1   9     1991.56     2026.70     21.73 o 
   5   1   9      159.66      168.76      8.08 o 
   6   1   9       44.68       28.48      6.64 o 
   7   1   9       45.37       46.75      7.68 o 
   8   1   9       40.10       53.72      8.39 o 
   9   1   9      161.58      157.05     10.55 o 
  10   1   9      432.25      410.77     16.44 o 
  11   1   9      560.26      636.65     19.83 o 
  12   1   9       20.40       41.75     13.63 o 
  13   1   9        7.98       22.55     15.83 o 
  14   1   9       59.94       53.21     15.45 o 
  15   1   9      197.65      175.30     21.13 o 
  16   1   9       11.76        1.40     20.51 o 
  17   1   9       24.11       28.92     28.54 o 
  18   1   9       26.89      -16.75     24.64 o 
  19   1   9        0.24        8.08     26.94 o 
  20   1   9        6.77        4.67     32.01 o 
  21   1   9        0.66        3.24     42.69 o 
 -21   2   9        0.00       12.81     22.33 o 
 -20   2   9        8.10      -16.49     16.49 o 
 -19   2   9       54.11       79.00     20.15 o 
 -18   2   9        0.47       27.27     18.16 o 
 -17   2   9        0.95       -2.78     14.70 o 
 -16   2   9       39.71       44.79     15.46 o 
 -15   2   9        0.01        0.58     14.74 o 
 -14   2   9        7.84       18.41     12.10 o 
 -13   2   9      190.37      223.74     17.67 o 
 -12   2   9       19.86       -1.14     10.30 o 
 -11   2   9       20.10       12.31      9.71 o 
 -10   2   9      289.39      291.25     15.35 o 
  -9   2   9       27.16       30.97      7.50 o 
  -8   2   9      867.72      856.21     15.60 o 
  -7   2   9       78.71       68.78      7.27 o 
  -6   2   9      101.49      105.35      7.07 o 
  -5   2   9      958.37     1002.67     17.10 o 
  -4   2   9      323.87      284.00      9.97 o 
  -3   2   9       27.14       23.14      5.63 o 
  -2   2   9      788.25      828.66     13.35 o 
  -1   2   9      115.13       98.68      6.87 o 
   0   2   9       33.94       49.11      6.40 o 
   1   2   9     1490.43     1393.32     18.57 o 
   2   2   9      763.67      754.39     14.76 o 
   3   2   9     1090.23     1143.75     16.27 o 
   4   2   9      679.93      718.61     13.82 o 
   5   2   9        3.11       -0.80      6.27 o 
   6   2   9      108.65       84.56      7.82 o 
   7   2   9     2001.58     1916.49     25.58 o 
   8   2   9       17.23       14.94      9.10 o 
   9   2   9     1947.33     1984.56     28.33 o 
  10   2   9      125.25      130.72     12.61 o 
  11   2   9      188.26      211.97     18.57 o 
  12   2   9      211.90      207.82     17.46 o 
  13   2   9      285.54      282.53     20.20 o 
  14   2   9      263.46      274.28     20.52 o 
  15   2   9      876.57      897.28     37.80 o 
  16   2   9       11.41        9.49     18.50 o 
  17   2   9       22.85       36.51     20.32 o 
  18   2   9       84.63      112.75     29.69 o 
  19   2   9       12.57      -14.34     28.44 o 
  20   2   9       81.29       91.92     31.64 o 
 -20   3   9        6.10      -11.50     19.09 o 
 -19   3   9        0.00       -0.98     19.94 o 
 -18   3   9       11.29       14.51     18.55 o 
 -17   3   9       13.75       14.24     20.90 o 
 -16   3   9       23.15       39.72     18.19 o 
 -15   3   9        3.09       18.34     13.95 o 
 -14   3   9       52.63       22.13     13.10 o 
 -13   3   9        0.17       13.17     11.13 o 
 -12   3   9        6.89       12.58     11.19 o 
 -11   3   9      178.65      187.68     12.25 o 
 -10   3   9        6.29       10.28     10.75 o 
  -9   3   9      564.44      559.92     13.62 o 
  -8   3   9      260.12      235.81      9.60 o 
  -7   3   9      219.92      244.81      9.55 o 
  -6   3   9      134.57      146.02      9.09 o 
  -5   3   9       88.44      105.70      8.59 o 
  -4   3   9       52.07       62.13      7.67 o 
  -3   3   9     1047.85     1026.49     19.68 o 
  -2   3   9        3.75       15.27      6.66 o 
  -1   3   9      421.77      452.42     10.07 o 
   0   3   9      236.11      277.52      8.86 o 
   1   3   9       12.99       17.93      6.82 o 
   2   3   9      139.01      141.70      7.63 o 
   3   3   9     1000.76      985.21     16.46 o 
   4   3   9        0.11        7.97      7.67 o 
   5   3   9     1346.56     1343.72     22.22 o 
   6   3   9      233.23      224.54     12.38 o 
   7   3   9       62.94       76.64     10.63 o 
   8   3   9      570.42      574.37     18.55 o 
   9   3   9      124.77      112.28     13.76 o 
  10   3   9      362.66      431.17     19.86 o 
  11   3   9      740.02      745.38     23.12 o 
  12   3   9       52.05       58.82     12.72 o 
  13   3   9      228.16      235.27     17.10 o 
  14   3   9       67.38       66.82     16.94 o 
  15   3   9        0.09       10.71     17.99 o 
  16   3   9      127.11      114.01     19.43 o 
  17   3   9       21.16        5.37     19.26 o 
  18   3   9       29.89       53.92     20.31 o 
  19   3   9       35.08       24.68     27.27 o 
 -19   4   9       39.38        9.09     29.16 o 
 -18   4   9       12.15        4.67     18.19 o 
 -17   4   9       77.79       76.20     20.18 o 
 -16   4   9        0.34        6.46     17.77 o 
 -15   4   9       49.92       26.61     19.17 o 
 -14   4   9       90.32      123.12     18.76 o 
 -13   4   9        7.26        9.52     12.51 o 
 -12   4   9       33.25       31.25     11.54 o 
 -11   4   9      221.06      226.75     15.99 o 
 -10   4   9        1.14       -5.11      8.24 o 
  -9   4   9      403.63      371.32     16.31 o 
  -8   4   9       78.84       77.46     10.70 o 
  -7   4   9      134.27      140.18     10.65 o 
  -6   4   9      736.27      702.67     19.28 o 
  -5   4   9        9.23        5.02      7.57 o 
  -4   4   9      314.64      284.20     15.55 o 
  -3   4   9      778.28      749.07     16.76 o 
  -2   4   9      117.50       72.97      8.95 o 
  -1   4   9      978.65      947.81     22.24 o 
   0   4   9       71.20       84.15      8.59 o 
   1   4   9      734.11      690.78     13.21 o 
   2   4   9      422.16      409.13     11.05 o 
   3   4   9      151.88      138.05      8.87 o 
   4   4   9        2.05       -7.60      7.60 o 
   5   4   9      275.39      305.07     12.86 o 
   6   4   9       96.95      117.47     11.30 o 
   7   4   9      762.49      860.46     21.88 o 
   8   4   9       28.13       32.09     11.72 o 
   9   4   9       14.43        8.61     11.47 o 
  10   4   9        1.28       -1.03     12.05 o 
  11   4   9       29.87       35.16     14.08 o 
  12   4   9       77.28       83.56     15.15 o 
  13   4   9      203.90      213.52     25.01 o 
  14   4   9      128.22      152.98     18.15 o 
  15   4   9       47.76       57.94     17.47 o 
  16   4   9        1.95       14.70     29.23 o 
  17   4   9        0.56      -19.55     19.68 o 
  18   4   9       75.78       75.84     41.48 o 
 -17   5   9        2.93       -9.24     15.65 o 
 -16   5   9        0.97      -14.07     14.07 o 
 -15   5   9       90.24       91.83     20.75 o 
 -14   5   9       30.19       31.01     15.79 o 
 -13   5   9      224.78      239.91     22.21 o 
 -12   5   9        1.86      -10.58     10.58 o 
 -11   5   9       17.69       19.99     15.26 o 
 -10   5   9       27.22       24.59     11.37 o 
  -9   5   9       49.19       64.88     12.95 o 
  -8   5   9        0.83      -15.05     15.05 o 
  -7   5   9      231.50      236.79     21.67 o 
  -6   5   9       18.19       22.94     15.31 o 
  -5   5   9       39.03       36.13     17.38 o 
  -4   5   9       38.81       21.14     20.06 o 
  -3   5   9       19.54       25.15     15.06 o 
  -2   5   9        1.45        0.30      7.93 o 
  -1   5   9      192.25      175.67     11.55 o 
   0   5   9       44.26       29.01     11.21 o 
   1   5   9      286.47      309.52     11.24 o 
   2   5   9        1.88       -2.42      7.71 o 
   3   5   9       10.62       10.55      9.37 o 
   4   5   9        2.80       12.81      9.93 o 
   5   5   9       34.37       31.25     11.24 o 
   6   5   9        3.19       -9.00     10.76 o 
   7   5   9      205.57      225.74     15.13 o 
   8   5   9      115.54       78.99     14.09 o 
   9   5   9        0.17       -1.51     15.54 o 
  10   5   9       11.74       18.63     14.97 o 
  11   5   9        9.53       -0.55     14.03 o 
  12   5   9       49.05       64.50     16.10 o 
  13   5   9       20.68       41.16     26.23 o 
  14   5   9        2.69       12.28     18.58 o 
  15   5   9        0.12       -2.95     19.95 o 
  16   5   9        3.83      -18.08     18.08 o 
 -14   6   9      290.61      247.17     16.94 o 
 -13   6   9       14.66       10.59     11.16 o 
 -12   6   9      122.04      104.94     17.74 o 
 -11   6   9       13.72       22.62     11.70 o 
 -10   6   9        9.05        1.37     14.21 o 
  -9   6   9      215.38      251.45     28.98 o 
  -8   6   9      179.50      168.09     24.87 o 
  -7   6   9      126.36       79.19     17.81 o 
  -6   6   9      301.40      314.01     22.28 o 
  -5   6   9       15.17       -4.68     16.95 o 
  -4   6   9        0.32        7.35     17.98 o 
  -3   6   9      251.41      296.12     28.70 o 
  -2   6   9      106.02       83.88     13.51 o 
  -1   6   9      321.08      332.73     16.17 o 
   0   6   9      126.37      121.99     14.90 o 
   1   6   9       25.98       40.92     10.95 o 
   2   6   9       14.38       -2.62     11.30 o 
   3   6   9       33.82       36.54     13.15 o 
   4   6   9        0.18      -11.88     11.88 o 
   5   6   9      272.39      276.77     16.81 o 
   6   6   9       14.16       21.24     12.69 o 
   7   6   9       45.50       59.47     13.88 o 
   8   6   9       18.14       27.21     15.70 o 
   9   6   9       10.05       14.63     14.10 o 
  10   6   9       12.38        5.83     19.10 o 
  11   6   9        0.04      -15.18     15.18 o 
  12   6   9        7.33        8.91     16.16 o 
  13   6   9        2.29       -0.40     19.62 o 
 -10   7   9        5.35        8.18     24.82 o 
  -9   7   9      117.32      116.68     24.38 o 
  -8   7   9       32.23       48.36     21.84 o 
  -7   7   9      118.29      108.07     36.57 o 
  -6   7   9       20.18       -6.22     18.73 o 
  -5   7   9       23.99       26.07     24.33 o 
  -4   7   9       56.52       66.93     24.84 o 
  -3   7   9      222.85      182.16     22.66 o 
  -2   7   9        2.86       12.32     12.00 o 
  -1   7   9      140.63      123.36     16.44 o 
   0   7   9      157.56      145.32     17.00 o 
   1   7   9       14.07       54.31     13.08 o 
   2   7   9       84.71      103.13     14.54 o 
   3   7   9       65.14       74.47     14.93 o 
   4   7   9        1.56        5.44     13.76 o 
   5   7   9      338.62      338.73     20.86 o 
   6   7   9       13.18       10.31     14.72 o 
   7   7   9      138.22      196.53     21.16 o 
   8   7   9      107.99      136.75     18.65 o 
   9   7   9        5.08       -4.70     15.55 o 
 -21   0  10       89.31       42.06     34.59 o 
 -20   0  10      246.32      152.11     48.47 o 
 -19   0  10        9.78       23.19     29.78 o 
 -18   0  10        3.79      -15.67     27.20 o 
 -17   0  10      201.40      187.42     35.91 o 
 -16   0  10      598.82      544.36     39.18 o 
 -15   0  10     1563.55     1633.86     59.63 o 
 -14   0  10     1143.48     1149.73     48.28 o 
 -13   0  10      461.07      421.02     25.91 o 
 -12   0  10      176.56      177.15     19.98 o 
 -11   0  10      383.08      381.81     23.42 o 
 -10   0  10       94.83       82.85     14.23 o 
  -9   0  10     1654.53     1499.20     34.57 o 
  -8   0  10      352.62      298.67     15.84 o 
  -7   0  10     2474.84     2505.39     41.73 o 
  -6   0  10      269.26      220.25     13.06 o 
  -5   0  10       26.61       43.40      9.79 o 
  -4   0  10      249.61      304.03     14.09 o 
  -3   0  10     2451.48     2763.48     40.97 o 
  -2   0  10       56.66       81.62     11.04 o 
  -1   0  10     3260.41     3024.66     40.44 o 
   0   0  10      756.20      719.66     17.62 o 
   1   0  10      346.53      272.08     12.09 o 
   2   0  10      637.21      621.12     19.05 o 
   3   0  10       42.24       14.49      8.92 o 
   4   0  10      356.76      373.37     18.55 o 
   5   0  10      630.99      554.51     18.01 o 
   6   0  10       28.00       42.41     10.55 o 
   7   0  10     1779.78     1700.82     30.44 o 
   8   0  10      275.42      281.76     20.72 o 
   9   0  10      656.95      689.94     23.65 o 
  10   0  10        0.23       20.36     13.74 o 
  11   0  10        0.02      -26.81     26.81 o 
  12   0  10      534.47      515.33     38.44 o 
  13   0  10      284.51      248.49     37.86 o 
  14   0  10        5.66       15.23     25.53 o 
  15   0  10      245.00      297.50     43.43 o 
  16   0  10       80.82      126.75     37.37 o 
  17   0  10        0.33       15.40     33.95 o 
  18   0  10       71.90       88.78     61.60 o 
  19   0  10      116.97      107.75     77.00 o 
  20   0  10        2.00       -0.74     38.93 o 
 -21   1  10      159.75      160.96     28.53 o 
 -20   1  10       66.07       56.65     24.06 o 
 -19   1  10        6.04       28.19     21.51 o 
 -18   1  10       42.71       50.85     23.33 o 
 -17   1  10       51.20       64.74     19.01 o 
 -16   1  10       39.59       35.28     15.88 o 
 -15   1  10      839.48      824.98     30.20 o 
 -14   1  10      410.20      415.89     21.03 o 
 -13   1  10      253.13      253.81     16.91 o 
 -12   1  10      329.25      337.53     17.57 o 
 -11   1  10      813.36      833.63     22.46 o 
 -10   1  10       93.64       80.87     11.56 o 
  -9   1  10      341.85      350.87     13.72 o 
  -8   1  10        6.22        1.39      7.91 o 
  -7   1  10      357.87      343.31     12.99 o 
  -6   1  10      372.28      390.33     11.64 o 
  -5   1  10      537.89      533.90     13.38 o 
  -4   1  10      191.01      233.67      8.92 o 
  -3   1  10      931.57      891.18     15.29 o 
  -2   1  10       36.40       49.75      6.68 o 
  -1   1  10     2133.53     2190.09     24.41 o 
   0   1  10      241.95      282.03      9.24 o 
   1   1  10     1403.60     1419.66     18.64 o 
   2   1  10      231.25      215.12      8.88 o 
   3   1  10     1022.57     1003.83     16.02 o 
   4   1  10       63.09       72.31      7.15 o 
   5   1  10     2433.62     2268.54     24.46 o 
   6   1  10      474.26      433.00     12.35 o 
   7   1  10      931.64      958.95     19.93 o 
   8   1  10      737.84      682.61     17.81 o 
   9   1  10      159.24      189.58     17.56 o 
  10   1  10       19.97        3.87     12.20 o 
  11   1  10     1848.23     1803.55     34.60 o 
  12   1  10      361.76      380.73     19.58 o 
  13   1  10      882.11      838.74     31.37 o 
  14   1  10      236.07      225.71     25.02 o 
  15   1  10       32.31       34.69     21.46 o 
  16   1  10       35.41       54.30     25.12 o 
  17   1  10      128.31       93.03     28.30 o 
  18   1  10      183.24      206.03     38.69 o 
  19   1  10      144.05       73.10     30.20 o 
  20   1  10      278.88      251.86     36.17 o 
 -20   2  10       20.05       -0.18     24.35 o 
 -19   2  10      249.80      284.02     24.81 o 
 -18   2  10      249.69      244.20     22.98 o 
 -17   2  10       23.76       34.56     16.80 o 
 -16   2  10      213.00      197.13     19.91 o 
 -15   2  10        8.88       -4.93     13.91 o 
 -14   2  10      134.04      149.05     16.13 o 
 -13   2  10       34.60       43.57     13.21 o 
 -12   2  10       21.02       17.14     11.54 o 
 -11   2  10      496.16      501.72     19.03 o 
 -10   2  10     1179.68     1188.18     25.55 o 
  -9   2  10      499.89      484.93     15.56 o 
  -8   2  10      858.96      892.97     17.57 o 
  -7   2  10       36.63       29.13      7.28 o 
  -6   2  10       40.56       42.69      6.43 o 
  -5   2  10      502.00      484.56     10.96 o 
  -4   2  10     1416.31     1314.11     20.85 o 
  -3   2  10      736.08      679.71     13.84 o 
  -2   2  10     5441.68     5498.69     49.40 o 
  -1   2  10      110.09      111.58      8.16 o 
   0   2  10     1635.84     1604.89     21.74 o 
   1   2  10      509.44      468.29     12.46 o 
   2   2  10     1609.78     1499.67     20.57 o 
   3   2  10        1.34        2.82      5.69 o 
   4   2  10     1247.28     1212.05     18.14 o 
   5   2  10       85.81      104.03      8.31 o 
   6   2  10     1648.03     1628.69     24.62 o 
   7   2  10      633.61      616.74     17.12 o 
   8   2  10        4.58        3.93     10.62 o 
   9   2  10      114.37      134.62     16.28 o 
  10   2  10      795.40      789.46     20.96 o 
  11   2  10        2.66       16.09     12.65 o 
  12   2  10     1018.47     1058.86     34.25 o 
  13   2  10       20.52        5.41     14.83 o 
  14   2  10      263.72      261.84     20.90 o 
  15   2  10      153.91      192.98     22.36 o 
  16   2  10      258.20      224.53     29.25 o 
  17   2  10        0.55      -21.51     21.51 o 
  18   2  10      269.45      263.46     53.09 o 
  19   2  10       97.18      110.51     30.35 o 
 -19   3  10        3.25       23.71     23.27 o 
 -18   3  10       39.93       29.46     19.71 o 
 -17   3  10       53.55       32.79     20.09 o 
 -16   3  10        0.22        2.84     18.96 o 
 -15   3  10      230.12      212.29     18.12 o 
 -14   3  10      160.36      138.69     15.99 o 
 -13   3  10      165.38      179.46     17.39 o 
 -12   3  10      546.30      508.72     19.22 o 
 -11   3  10       63.18       60.98     11.55 o 
 -10   3  10      298.22      248.20     13.23 o 
  -9   3  10      545.44      566.73     15.41 o 
  -8   3  10      215.04      226.73     11.40 o 
  -7   3  10      101.43      105.53     10.98 o 
  -6   3  10     2369.38     2300.48     35.95 o 
  -5   3  10       31.44       46.52      6.84 o 
  -4   3  10     1308.08     1218.28     17.57 o 
  -3   3  10      729.00      705.69     13.07 o 
  -2   3  10       66.71       81.71      6.97 o 
  -1   3  10      123.48      142.76      8.07 o 
   0   3  10     1751.30     1722.29     22.24 o 
   1   3  10      216.49      212.24      9.89 o 
   2   3  10     1798.74     1654.41     28.45 o 
   3   3  10      566.94      648.68     15.88 o 
   4   3  10      395.75      413.50     13.58 o 
   5   3  10       36.03       19.38      9.39 o 
   6   3  10      337.71      312.37     14.54 o 
   7   3  10      284.02      299.83     18.82 o 
   8   3  10     1290.66     1302.51     29.48 o 
   9   3  10      313.96      299.11     26.45 o 
  10   3  10      538.27      539.10     22.21 o 
  11   3  10      141.27      164.45     16.78 o 
  12   3  10       63.79       49.41     14.41 o 
  13   3  10        5.22      -14.87     14.87 o 
  14   3  10       97.45       87.52     19.56 o 
  15   3  10      173.15      198.01     22.99 o 
  16   3  10      357.74      403.20     44.10 o 
  17   3  10      181.95      171.95     29.84 o 
  18   3  10      103.63       -9.46     29.32 o 
 -18   4  10       74.82       81.59     22.91 o 
 -17   4  10       88.70       66.95     19.61 o 
 -16   4  10       37.18       50.34     18.23 o 
 -15   4  10        7.61        9.25     16.20 o 
 -14   4  10       28.12       29.74     15.28 o 
 -13   4  10       33.21       16.79     13.50 o 
 -12   4  10       90.68      108.09     18.35 o 
 -11   4  10      335.93      353.90     19.21 o 
 -10   4  10      391.44      433.02     15.71 o 
  -9   4  10      253.10      278.75     15.73 o 
  -8   4  10      407.61      395.98     30.60 o 
  -7   4  10       92.59      107.69     11.73 o 
  -6   4  10       17.44       17.88      9.50 o 
  -5   4  10     1113.21     1087.61     24.29 o 
  -4   4  10      654.21      609.72     17.44 o 
  -3   4  10      381.47      348.93     14.11 o 
  -2   4  10     1167.98     1169.29     24.10 o 
  -1   4  10      136.72      167.50      9.52 o 
   0   4  10       29.65       57.24      7.83 o 
   1   4  10     1196.65     1086.42     18.49 o 
   2   4  10     1920.64     1914.78     27.44 o 
   3   4  10      182.18      203.50     12.31 o 
   4   4  10      704.61      767.85     19.75 o 
   5   4  10        3.61       -0.23     11.91 o 
   6   4  10       29.20       14.86     11.68 o 
   7   4  10      670.43      646.33     21.86 o 
   8   4  10      417.68      362.74     21.87 o 
   9   4  10      204.63      191.47     19.96 o 
  10   4  10      233.36      247.58     20.25 o 
  11   4  10       34.63       18.22     14.60 o 
  12   4  10       21.25       38.29     18.42 o 
  13   4  10       61.16       57.29     20.21 o 
  14   4  10      105.84      117.86     19.34 o 
  15   4  10      159.44      173.83     22.44 o 
  16   4  10      128.80      119.14     24.45 o 
  17   4  10       20.45        2.52     21.32 o 
 -16   5  10      133.04      134.91     18.97 o 
 -15   5  10       89.36       62.76     16.62 o 
 -14   5  10       31.69       35.49     20.80 o 
 -13   5  10       92.21       92.86     21.85 o 
 -12   5  10      166.05      211.92     16.64 o 
 -11   5  10      908.99      959.23     28.62 o 
 -10   5  10        8.23       10.53     12.08 o 
  -9   5  10      138.11      141.82     13.35 o 
  -8   5  10       33.05       38.10     10.34 o 
  -7   5  10        7.01       -1.45     16.43 o 
  -6   5  10      187.62      190.66     22.03 o 
  -5   5  10      481.92      532.07     41.01 o 
  -4   5  10       24.15       21.11      9.39 o 
  -3   5  10      187.97      175.82     11.86 o 
  -2   5  10       32.30       15.90      9.30 o 
  -1   5  10        3.24       -6.43      9.22 o 
   0   5  10       20.63       30.72      9.17 o 
   1   5  10       16.61       20.23      7.90 o 
   2   5  10      369.83      386.81     13.82 o 
   3   5  10     1329.14     1328.66     24.10 o 
   4   5  10       99.50      154.26     12.12 o 
   5   5  10      445.30      449.81     16.86 o 
   6   5  10      156.65      151.04     13.45 o 
   7   5  10       75.90       93.59     13.51 o 
   8   5  10       83.03       91.13     14.46 o 
   9   5  10      270.73      267.83     18.00 o 
  10   5  10       42.17       41.39     14.72 o 
  11   5  10      131.35      152.25     17.77 o 
  12   5  10      102.57       89.48     17.27 o 
  13   5  10       44.17       59.82     21.90 o 
  14   5  10       11.05       -4.59     19.86 o 
  15   5  10      108.71       64.24     22.91 o 
 -13   6  10       83.76       99.22     15.54 o 
 -12   6  10        0.89        3.51     12.16 o 
 -11   6  10      221.85      211.82     15.84 o 
 -10   6  10       55.52       74.50     17.64 o 
  -9   6  10       22.18       -2.67     21.46 o 
  -8   6  10       80.87       91.13     22.61 o 
  -7   6  10      410.13      503.97     33.00 o 
  -6   6  10        0.57       10.62     17.05 o 
  -5   6  10      957.93      996.69     39.44 o 
  -4   6  10       14.74       20.52     15.33 o 
  -3   6  10      229.81      220.60     16.25 o 
  -2   6  10       78.40       65.89     15.01 o 
  -1   6  10      317.96      317.87     17.28 o 
   0   6  10       92.64      100.12     11.82 o 
   1   6  10      750.54      708.59     26.33 o 
   2   6  10      441.90      444.59     27.29 o 
   3   6  10      295.97      304.15     17.35 o 
   4   6  10      118.82       93.37     14.92 o 
   5   6  10        0.35       -0.63     12.21 o 
   6   6  10       35.74       42.25     13.76 o 
   7   6  10      128.18      132.68     15.82 o 
   8   6  10       52.29       44.17     15.58 o 
   9   6  10       99.37      123.47     17.19 o 
  10   6  10       28.00       18.53     15.67 o 
  11   6  10       20.49       11.93     17.52 o 
  12   6  10        0.35       -4.64     19.03 o 
  -8   7  10       41.79       54.80     22.21 o 
  -7   7  10      320.32      350.11     29.73 o 
  -6   7  10      545.00      520.42     38.64 o 
  -5   7  10        0.36       15.32     24.97 o 
  -4   7  10      218.37      226.69     28.75 o 
  -3   7  10      111.60      100.65     29.26 o 
  -2   7  10       69.63       69.36     15.34 o 
  -1   7  10      141.85      144.19     17.83 o 
   0   7  10      420.00      410.80     36.08 o 
   1   7  10        3.27      -11.70     11.70 o 
   2   7  10      374.63      405.29     20.35 o 
   3   7  10       90.61       56.43     15.25 o 
   4   7  10       14.13       15.59     14.24 o 
   5   7  10       81.08       73.68     16.45 o 
   6   7  10      139.51      122.30     18.40 o 
   7   7  10       90.85       79.50     18.99 o 
 -20   1  11       91.05       96.77     29.16 o 
 -19   1  11       63.62       75.76     25.04 o 
 -18   1  11       48.30       50.48     22.75 o 
 -17   1  11      268.01      266.14     25.44 o 
 -16   1  11      192.81      196.00     23.16 o 
 -15   1  11      121.87       91.51     17.83 o 
 -14   1  11      229.05      208.32     19.39 o 
 -13   1  11      428.71      392.70     20.95 o 
 -12   1  11      217.57      249.42     16.82 o 
 -11   1  11      621.08      700.36     22.80 o 
 -10   1  11      150.91      178.16     13.72 o 
  -9   1  11      540.40      538.03     20.22 o 
  -8   1  11     1239.11     1164.75     29.87 o 
  -7   1  11        5.30        3.97      8.89 o 
  -6   1  11     1996.29     1863.41     27.68 o 
  -5   1  11      554.76      530.24     14.54 o 
  -4   1  11      147.89      166.32      9.54 o 
  -3   1  11      630.46      599.09     13.20 o 
  -2   1  11      641.04      669.47     14.24 o 
  -1   1  11      614.48      597.48     13.37 o 
   0   1  11     2887.43     2626.71     29.68 o 
   1   1  11       59.73       65.63      7.39 o 
   2   1  11      319.05      307.11     10.34 o 
   3   1  11      583.94      627.98     14.01 o 
   4   1  11        4.51       11.27      7.89 o 
   5   1  11      285.34      268.80     11.10 o 
   6   1  11      797.36      808.43     17.48 o 
   7   1  11       80.83       69.85     11.53 o 
   8   1  11     1018.97      978.27     24.27 o 
   9   1  11        6.77       -0.09     15.19 o 
  10   1  11        1.91       -1.75     13.04 o 
  11   1  11      100.03      125.39     17.04 o 
  12   1  11       43.04       76.11     21.89 o 
  13   1  11      173.40      194.95     24.87 o 
  14   1  11      388.18      390.06     29.32 o 
  15   1  11      108.41       87.99     23.59 o 
  16   1  11        0.05       -1.72     24.53 o 
  17   1  11       10.03       39.12     26.64 o 
  18   1  11       38.04       68.00     28.28 o 
  19   1  11       59.56       11.32     27.33 o 
 -19   2  11        0.79        1.72     17.63 o 
 -18   2  11        1.89        3.84     18.35 o 
 -17   2  11       27.47       45.49     17.72 o 
 -16   2  11      105.35       72.68     18.02 o 
 -15   2  11       49.77       37.27     15.74 o 
 -14   2  11       81.95       99.16     18.41 o 
 -13   2  11      109.61       93.20     14.95 o 
 -12   2  11      210.35      191.08     16.87 o 
 -11   2  11       80.98      120.45     13.58 o 
 -10   2  11      206.76      227.27     15.10 o 
  -9   2  11      298.66      312.53     15.15 o 
  -8   2  11        3.11       -5.30      9.57 o 
  -7   2  11       11.96        0.80      7.75 o 
  -6   2  11      816.78      840.76     16.96 o 
  -5   2  11       45.14       50.82      7.88 o 
  -4   2  11      722.05      697.83     15.80 o 
  -3   2  11       69.81       55.39      8.25 o 
  -2   2  11       96.82      111.98      9.06 o 
  -1   2  11      314.65      326.00     11.57 o 
   0   2  11      653.48      649.46     15.10 o 
   1   2  11       24.60       28.67      8.32 o 
   2   2  11      910.29      942.43     18.39 o 
   3   2  11      282.82      314.81     12.42 o 
   4   2  11       26.89       11.40      9.50 o 
   5   2  11     1422.85     1403.65     24.37 o 
   6   2  11      618.04      646.13     17.62 o 
   7   2  11      366.60      399.38     15.76 o 
   8   2  11      633.48      645.30     18.98 o 
   9   2  11       41.84       62.12     11.63 o 
  10   2  11      202.13      231.67     15.66 o 
  11   2  11      666.70      694.78     24.91 o 
  12   2  11       10.73       12.68     17.98 o 
  13   2  11      408.74      385.88     25.31 o 
  14   2  11       90.50       78.80     20.12 o 
  15   2  11       30.71       33.53     22.06 o 
  16   2  11       62.48       79.72     28.57 o 
  17   2  11       95.03       60.39     24.34 o 
  18   2  11       29.25       53.13     28.47 o 
 -18   3  11        1.42       -8.91     20.02 o 
 -17   3  11       56.87       68.83     19.88 o 
 -16   3  11        0.02      -15.97     15.97 o 
 -15   3  11       42.13       61.61     16.79 o 
 -14   3  11        0.04        9.45     13.76 o 
 -13   3  11       71.60       51.33     16.55 o 
 -12   3  11       49.57       31.24     17.69 o 
 -11   3  11      527.49      541.90     19.75 o 
 -10   3  11        2.42       -4.18      9.69 o 
  -9   3  11      200.09      191.56     12.79 o 
  -8   3  11       49.87       55.92      9.50 o 
  -7   3  11      463.89      417.27     14.98 o 
  -6   3  11        8.88       10.67      7.97 o 
  -5   3  11     1099.20     1128.27     19.69 o 
  -4   3  11      268.49      292.65     10.45 o 
  -3   3  11       86.09       87.88      8.06 o 
  -2   3  11      455.98      411.38     12.20 o 
  -1   3  11      609.46      650.88     17.87 o 
   0   3  11       18.91       15.09      7.99 o 
   1   3  11      964.83      949.23     19.16 o 
   2   3  11      188.26      185.81     11.16 o 
   3   3  11      106.00       95.70     11.24 o 
   4   3  11       54.23       58.61     13.66 o 
   5   3  11      745.22      783.03     20.53 o 
   6   3  11      168.40      177.76     14.91 o 
   7   3  11      664.17      673.37     22.33 o 
   8   3  11       40.42       27.81     13.13 o 
   9   3  11       45.04       23.06     12.91 o 
  10   3  11      190.06      198.16     18.67 o 
  11   3  11       26.34       16.73     13.74 o 
  12   3  11      278.77      268.26     24.31 o 
  13   3  11       46.28       47.60     18.16 o 
  14   3  11        2.16       -9.92     24.86 o 
  15   3  11       46.17       58.19     30.46 o 
  16   3  11       88.91       55.91     29.92 o 
  17   3  11        3.51       29.06     33.72 o 
 -17   4  11        0.13       17.83     20.07 o 
 -16   4  11        1.40       -7.01     16.50 o 
 -15   4  11       53.90       16.63     17.09 o 
 -14   4  11       70.87       79.69     17.65 o 
 -13   4  11       30.65       28.57     15.76 o 
 -12   4  11      289.99      320.49     17.68 o 
 -11   4  11       79.47       67.06     12.61 o 
 -10   4  11      475.73      461.91     18.12 o 
  -9   4  11      102.83       99.92     11.59 o 
  -8   4  11        0.28       -7.25      7.25 o 
  -7   4  11      135.31      129.15     13.43 o 
  -6   4  11      634.68      648.68     28.53 o 
  -5   4  11       56.13       54.69     11.97 o 
  -4   4  11     1230.94     1242.33     25.31 o 
  -3   4  11       50.34       36.28      8.38 o 
  -2   4  11      344.52      376.68     11.77 o 
  -1   4  11      133.12      126.49      9.14 o 
   0   4  11      722.76      723.47     16.57 o 
   1   4  11      450.91      461.58     15.44 o 
   2   4  11      700.61      737.00     19.24 o 
   3   4  11      285.60      275.75     14.56 o 
   4   4  11        3.19        8.74     10.66 o 
   5   4  11        0.03      -11.32     11.32 o 
   6   4  11      216.88      181.39     15.47 o 
   7   4  11      295.01      286.97     17.60 o 
   8   4  11      210.80      193.63     17.37 o 
   9   4  11      248.47      282.23     19.36 o 
  10   4  11        6.94        0.26     15.13 o 
  11   4  11        0.99        1.72     16.66 o 
  12   4  11        1.79        5.41     17.03 o 
  13   4  11       57.99       45.47     17.41 o 
  14   4  11       11.53       18.66     17.06 o 
  15   4  11        5.72       15.26     25.37 o 
  16   4  11        0.54       22.18     26.68 o 
 -15   5  11        1.67        3.18     17.24 o 
 -14   5  11       18.80        5.73     17.27 o 
 -13   5  11       21.82       -1.96     15.71 o 
 -12   5  11       30.89       22.77     12.13 o 
 -11   5  11       18.27       27.67     14.37 o 
 -10   5  11       37.15       58.43     14.38 o 
  -9   5  11        8.79        4.68     12.19 o 
  -8   5  11       22.57       20.44     11.40 o 
  -7   5  11       63.33       37.95     10.70 o 
  -6   5  11        8.77        8.72      9.77 o 
  -5   5  11      114.91      126.94     16.12 o 
  -4   5  11        5.49        7.48     11.62 o 
  -3   5  11        2.64       11.09     10.56 o 
  -2   5  11       58.83       71.41     11.41 o 
  -1   5  11        5.22       -8.53      8.53 o 
   0   5  11       29.13       28.59     14.86 o 
   1   5  11       88.26       67.00     11.49 o 
   2   5  11       23.74       30.57     11.00 o 
   3   5  11       12.28       -2.40     10.82 o 
   4   5  11       84.16       88.86     12.78 o 
   5   5  11       27.93       27.14     12.30 o 
   6   5  11        6.26        2.80     13.12 o 
   7   5  11      169.97      165.47     19.60 o 
   8   5  11        0.97      -12.41     13.52 o 
   9   5  11       78.89       51.00     15.82 o 
  10   5  11        3.36        4.40     16.03 o 
  11   5  11        5.40       -2.31     17.19 o 
  12   5  11        2.82      -18.84     18.84 o 
  13   5  11       13.32       -8.22     21.71 o 
  14   5  11        5.64       -2.62     22.80 o 
 -12   6  11       32.84       43.78     13.32 o 
 -11   6  11       40.96       11.32     16.35 o 
 -10   6  11      143.50      128.41     16.78 o 
  -9   6  11       73.46       96.49     30.85 o 
  -8   6  11       18.00       33.45     27.20 o 
  -7   6  11       44.53       45.85     32.95 o 
  -6   6  11       97.59       92.09     21.69 o 
  -5   6  11        5.10       -9.06     20.20 o 
  -4   6  11      519.49      541.39     34.91 o 
  -3   6  11       11.66       -4.35     10.36 o 
  -2   6  11      196.39      196.10     17.68 o 
  -1   6  11       42.76       37.27     12.62 o 
   0   6  11       72.48       52.69     11.31 o 
   1   6  11      178.63      176.88     14.90 o 
   2   6  11      328.57      351.81     16.90 o 
   3   6  11       88.84       93.16     13.31 o 
   4   6  11      201.73      223.20     16.45 o 
   5   6  11       13.09       32.98     14.61 o 
   6   6  11       46.88       62.53     13.97 o 
   7   6  11      141.04      137.55     17.40 o 
   8   6  11       25.22       26.94     15.49 o 
   9   6  11      110.03      107.11     19.42 o 
  10   6  11       85.06       78.35     18.34 o 
  11   6  11        0.24       12.39     30.67 o 
  -6   7  11        0.15       -2.85     27.51 o 
  -5   7  11       38.79        6.06     37.44 o 
  -4   7  11        1.08        3.08     43.48 o 
  -3   7  11        2.86       21.56     17.99 o 
  -2   7  11        1.28        5.87     14.29 o 
  -1   7  11      136.36      105.68     16.49 o 
   0   7  11       19.67       34.83     11.97 o 
   1   7  11       90.06       70.12     13.58 o 
   2   7  11        8.36       -9.38     12.49 o 
   3   7  11       27.12       21.26     14.67 o 
   4   7  11      106.28      124.22     16.52 o 
   5   7  11       67.43       64.21     16.15 o 
 -19   0  12       74.42      141.71     38.96 o 
 -18   0  12        0.03       20.24     31.00 o 
 -17   0  12       12.72       27.32     30.82 o 
 -16   0  12      883.42      968.90     96.93 o 
 -15   0  12      413.08      397.37     36.62 o 
 -14   0  12     2429.86     2430.02     96.85 o 
 -13   0  12      270.62      289.05     31.44 o 
 -12   0  12      119.53       94.30     29.97 o 
 -11   0  12      264.33      293.82     39.22 o 
 -10   0  12      550.99      551.28     57.77 o 
  -9   0  12        3.10      -13.69     13.69 o 
  -8   0  12     3109.78     2936.93     58.33 o 
  -7   0  12      421.00      446.22     22.72 o 
  -6   0  12     1951.40     1938.20     40.85 o 
  -5   0  12      618.35      643.74     26.81 o 
  -4   0  12      247.27      255.85     17.62 o 
  -3   0  12      263.09      288.90     18.79 o 
  -2   0  12     3028.02     3020.63     53.91 o 
  -1   0  12      958.03     1132.29     31.15 o 
   0   0  12     4368.02     4360.69     70.52 o 
   1   0  12     1303.80     1298.99     33.51 o 
   2   0  12      360.06      375.22     27.68 o 
   3   0  12      208.14      195.90     17.78 o 
   4   0  12      961.73      920.17     35.61 o 
   5   0  12       20.80       27.41     19.48 o 
   6   0  12     3502.22     3296.60     63.07 o 
   7   0  12       53.62       55.87     15.41 o 
   8   0  12      867.19      837.01     37.83 o 
   9   0  12      227.53      247.03     30.70 o 
  10   0  12      106.02      118.44     27.70 o 
  11   0  12        5.13       -0.18     39.03 o 
  12   0  12      719.16      797.13     64.90 o 
  13   0  12       56.76       32.99     29.80 o 
  14   0  12      116.68      164.99     54.21 o 
  15   0  12       67.01       41.67     50.73 o 
  16   0  12       14.50        0.13     39.01 o 
  17   0  12       77.55       90.19     52.54 o 
  18   0  12       14.95       82.19     42.22 o 
 -19   1  12       59.09       97.07     26.47 o 
 -18   1  12        2.58      -27.83     31.45 o 
 -17   1  12       77.00      110.81     31.60 o 
 -16   1  12        5.80        4.38     18.53 o 
 -15   1  12      304.06      357.52     26.51 o 
 -14   1  12      242.41      261.97     21.06 o 
 -13   1  12      667.41      660.91     27.64 o 
 -12   1  12        0.25       18.61     14.50 o 
 -11   1  12        0.04       13.09     12.07 o 
 -10   1  12       71.51       94.36     13.83 o 
  -9   1  12      317.86      339.57     17.80 o 
  -8   1  12      116.69      107.57     12.96 o 
  -7   1  12      944.06      932.14     23.39 o 
  -6   1  12      211.09      216.62     14.31 o 
  -5   1  12      219.15      255.01     14.77 o 
  -4   1  12      285.31      223.43     13.51 o 
  -3   1  12     1557.36     1609.17     27.90 o 
  -2   1  12      395.01      471.36     16.30 o 
  -1   1  12     1544.47     1489.02     24.55 o 
   0   1  12     1332.45     1343.99     24.08 o 
   1   1  12      300.56      294.57     13.37 o 
   2   1  12       68.84       88.59     10.04 o 
   3   1  12      182.50      161.38     12.00 o 
   4   1  12      337.04      347.00     14.83 o 
   5   1  12     1328.54     1194.21     28.81 o 
   6   1  12      260.72      220.76     21.46 o 
   7   1  12     1250.97     1141.21     28.87 o 
   8   1  12       19.86       31.35     13.42 o 
   9   1  12       55.82        0.21     14.30 o 
  10   1  12       65.67       87.32     18.91 o 
  11   1  12      560.49      602.65     29.46 o 
  12   1  12      335.46      335.21     28.66 o 
  13   1  12      263.14      240.41     27.02 o 
  14   1  12       45.74       35.75     25.78 o 
  15   1  12       11.79       22.63     27.59 o 
  16   1  12        4.83       -6.86     30.23 o 
  17   1  12      114.28      142.59     31.22 o 
  18   1  12        6.68      -16.86     39.85 o 
 -19   2  12      112.55       93.71     23.25 o 
 -18   2  12       14.82      -33.16     38.57 o 
 -17   2  12       76.26       85.20     19.91 o 
 -16   2  12      293.12      339.61     24.20 o 
 -15   2  12       57.24       56.50     17.12 o 
 -14   2  12      182.61      230.62     20.20 o 
 -13   2  12      132.50      157.37     20.70 o 
 -12   2  12       21.81       21.79     13.82 o 
 -11   2  12      177.11      199.85     17.07 o 
 -10   2  12        2.01        5.11     13.17 o 
  -9   2  12       68.76       52.36     12.18 o 
  -8   2  12       81.41       79.88     12.72 o 
  -7   2  12      140.73      142.01     13.81 o 
  -6   2  12      219.06      232.83     14.68 o 
  -5   2  12      807.57      760.79     19.06 o 
  -4   2  12       12.43       21.07     10.52 o 
  -3   2  12     1066.95     1034.11     29.23 o 
  -2   2  12      314.67      318.48     13.33 o 
  -1   2  12      517.64      527.11     16.47 o 
   0   2  12      664.32      649.75     18.04 o 
   1   2  12     1605.48     1511.51     33.32 o 
   2   2  12      556.03      574.36     18.38 o 
   3   2  12     1411.81     1442.34     28.64 o 
   4   2  12      909.24      884.30     22.76 o 
   5   2  12        4.26       22.10     11.17 o 
   6   2  12       11.77        8.26     12.02 o 
   7   2  12      103.58       65.72     14.71 o 
   8   2  12      120.69       96.98     16.28 o 
   9   2  12      293.28      305.44     20.09 o 
  10   2  12      594.27      618.88     25.92 o 
  11   2  12      184.30      199.60     21.50 o 
  12   2  12        2.26       -7.88     21.30 o 
  13   2  12      221.69      227.31     32.43 o 
  14   2  12       22.28       49.00     24.63 o 
  15   2  12        1.43      -16.04     24.77 o 
  16   2  12       43.96       19.68     23.07 o 
  17   2  12      163.96      126.22     27.54 o 
 -18   3  12      149.42      196.06     25.55 o 
 -17   3  12       44.07       51.26     21.12 o 
 -16   3  12      113.95      101.47     20.97 o 
 -15   3  12      242.32      227.95     23.85 o 
 -14   3  12       53.43       78.15     17.30 o 
 -13   3  12      175.71      178.85     17.60 o 
 -12   3  12      244.19      256.48     18.44 o 
 -11   3  12       17.96       44.89     13.41 o 
 -10   3  12      620.05      646.49     21.72 o 
  -9   3  12      829.03      846.25     23.70 o 
  -8   3  12        1.80       15.03     10.55 o 
  -7   3  12      718.55      760.87     20.33 o 
  -6   3  12      634.68      603.80     18.54 o 
  -5   3  12        8.12       21.40      8.81 o 
  -4   3  12      284.86      279.02     14.80 o 
  -3   3  12      910.97      916.90     19.56 o 
  -2   3  12        9.75       18.50      8.78 o 
  -1   3  12     1079.33     1120.70     23.88 o 
   0   3  12      484.07      478.57     16.78 o 
   1   3  12       55.64       38.20     10.73 o 
   2   3  12      110.97      111.86     12.37 o 
   3   3  12       14.36       19.46     10.82 o 
   4   3  12       60.89       53.14     12.34 o 
   5   3  12       64.29       73.26     14.07 o 
   6   3  12       65.37       59.46     13.67 o 
   7   3  12      229.59      254.55     21.08 o 
   8   3  12      138.48      167.61     17.54 o 
   9   3  12       94.72       96.24     16.68 o 
  10   3  12       13.45        4.24     15.69 o 
  11   3  12        0.41       34.09     18.30 o 
  12   3  12       10.76      -18.88     18.88 o 
  13   3  12       44.48       62.72     22.51 o 
  14   3  12       52.07       48.39     23.47 o 
  15   3  12       73.56       74.85     32.14 o 
  16   3  12      147.97      177.09     47.33 o 
 -16   4  12        2.54       14.24     19.02 o 
 -15   4  12      102.00       62.35     27.71 o 
 -14   4  12       35.03       37.36     17.58 o 
 -13   4  12      101.40       96.42     18.57 o 
 -12   4  12       32.74       41.70     21.38 o 
 -11   4  12      603.32      666.38     24.77 o 
 -10   4  12        0.14      -10.19     12.34 o 
  -9   4  12      372.95      392.91     31.47 o 
  -8   4  12        8.07        5.87     10.50 o 
  -7   4  12       18.07        6.30     10.46 o 
  -6   4  12      175.08      198.17     12.03 o 
  -5   4  12      358.01      365.84     14.53 o 
  -4   4  12        6.34       10.93      8.83 o 
  -3   4  12      165.77      169.83     10.06 o 
  -2   4  12       22.70       25.16     10.37 o 
  -1   4  12      146.80      177.84     12.14 o 
   0   4  12      150.19      138.30     11.76 o 
   1   4  12      104.38       97.34     11.61 o 
   2   4  12      148.02      138.09     13.62 o 
   3   4  12      513.86      532.27     19.80 o 
   4   4  12       85.48      116.63     15.04 o 
   5   4  12      101.04       73.19     14.67 o 
   6   4  12       13.24       25.90     13.99 o 
   7   4  12        3.33        2.24     14.42 o 
   8   4  12      519.32      559.45     25.47 o 
   9   4  12      141.40      143.48     18.64 o 
  10   4  12       90.59       93.96     17.49 o 
  11   4  12      154.90      143.35     26.74 o 
  12   4  12        1.95       -4.48     23.47 o 
  13   4  12        4.55       12.02     22.85 o 
  14   4  12      194.87      198.39     31.11 o 
  15   4  12      166.13      221.92     40.22 o 
 -14   5  12       17.85       18.99     17.02 o 
 -13   5  12      253.77      277.18     31.16 o 
 -12   5  12      970.16     1031.26     33.85 o 
 -11   5  12      239.22      230.73     25.55 o 
 -10   5  12      612.45      640.35     21.09 o 
  -9   5  12       89.87       84.74     14.64 o 
  -8   5  12       29.60       39.72     13.30 o 
  -7   5  12        2.12       -9.59     13.89 o 
  -6   5  12      993.06      994.68     47.18 o 
  -5   5  12      453.39      479.15     21.05 o 
  -4   5  12     1237.83     1198.98     29.78 o 
  -3   5  12      242.65      241.68     19.85 o 
  -2   5  12        0.94       -6.31     10.15 o 
  -1   5  12      512.44      480.33     18.63 o 
   0   5  12      336.72      321.04     16.12 o 
   1   5  12        0.66        1.97     11.81 o 
   2   5  12     1065.09     1131.49     34.98 o 
   3   5  12      742.56      744.69     23.49 o 
   4   5  12     1109.27     1188.90     31.02 o 
   5   5  12      485.16      510.44     22.40 o 
   6   5  12       35.39       24.76     14.87 o 
   7   5  12        3.19      -14.63     14.63 o 
   8   5  12      255.08      227.99     25.48 o 
   9   5  12      111.44      104.09     20.18 o 
  10   5  12      496.21      503.83     26.92 o 
  11   5  12       88.72       82.26     19.09 o 
  12   5  12      258.91      287.45     28.41 o 
 -10   6  12        0.00      -16.33     16.33 o 
  -9   6  12       89.12       76.02     15.91 o 
  -8   6  12      109.46      127.17     31.68 o 
  -7   6  12       24.21       48.51     35.83 o 
  -6   6  12      202.17      201.63     24.14 o 
  -5   6  12      129.14      151.04     23.35 o 
  -4   6  12       85.64       90.28     24.25 o 
  -3   6  12        9.55        5.10     12.02 o 
  -2   6  12        3.81       18.87     15.23 o 
  -1   6  12       11.02        8.85     11.48 o 
   0   6  12      237.99      242.17     16.37 o 
   1   6  12      311.87      308.96     19.66 o 
   2   6  12      271.24      282.01     18.96 o 
   3   6  12      230.94      267.28     18.64 o 
   4   6  12       63.98       84.34     22.52 o 
   5   6  12        0.08      -10.57     14.75 o 
   6   6  12       63.35       46.39     18.91 o 
   7   6  12       74.89       55.03     18.65 o 
   8   6  12      254.22      267.97     26.58 o 
   9   6  12       88.81       77.24     20.62 o 
  -1   7  12      242.59      301.73     45.40 o 
   0   7  12        4.37      -10.26     31.29 o 
 -18   1  13        9.60      -15.58     28.46 o 
 -17   1  13       10.60       11.76     19.96 o 
 -16   1  13       65.91       53.88     20.20 o 
 -15   1  13       34.07       40.22     20.42 o 
 -14   1  13       70.27       94.99     20.21 o 
 -13   1  13       66.21       60.43     31.31 o 
 -12   1  13      180.32      196.30     19.41 o 
 -11   1  13      111.33      101.19     16.91 o 
 -10   1  13       63.64       54.31     13.87 o 
  -9   1  13       19.82       22.10     12.84 o 
  -8   1  13        4.47      -12.36     12.36 o 
  -7   1  13      203.15      238.32     16.18 o 
  -6   1  13      124.70      139.17     14.84 o 
  -5   1  13      423.02      397.13     17.66 o 
  -4   1  13      173.25      139.46     13.50 o 
  -3   1  13        5.43        9.47     11.45 o 
  -2   1  13      239.75      222.01     15.14 o 
  -1   1  13      216.24      241.24     15.57 o 
   0   1  13       56.27       56.94     12.48 o 
   1   1  13      161.03      184.34     13.77 o 
   2   1  13      203.40      188.58     14.24 o 
   3   1  13        8.07       -8.15     10.51 o 
   4   1  13      960.07      961.63     24.76 o 
   5   1  13        8.25        6.29     12.75 o 
   6   1  13       58.89       54.30     14.34 o 
   7   1  13      194.34      221.61     16.94 o 
   8   1  13       70.40       96.59     15.25 o 
   9   1  13      173.80      132.12     20.36 o 
  10   1  13      608.79      603.57     31.36 o 
  11   1  13      119.05       96.48     20.36 o 
  12   1  13      171.38      189.44     25.36 o 
  13   1  13        3.72       26.48     24.34 o 
  14   1  13        2.09      -12.83     21.78 o 
  15   1  13      236.05      234.64     35.15 o 
  16   1  13       12.25       28.45     38.74 o 
  17   1  13       32.68       45.43     28.96 o 
 -18   2  13      102.09      106.34     24.11 o 
 -17   2  13        2.51       -6.57     18.77 o 
 -16   2  13       72.73       42.33     19.48 o 
 -15   2  13       20.94       30.50     17.06 o 
 -14   2  13       42.11       27.06     16.98 o 
 -13   2  13        0.00       14.65     16.34 o 
 -12   2  13      296.22      300.66     20.25 o 
 -11   2  13        0.51       -9.93     13.51 o 
 -10   2  13       59.99       43.87     14.29 o 
  -9   2  13       23.33        8.28     13.47 o 
  -8   2  13      354.59      388.49     20.23 o 
  -7   2  13      554.59      530.47     20.39 o 
  -6   2  13      306.67      270.57     16.51 o 
  -5   2  13       46.67       37.91     16.11 o 
  -4   2  13       59.77       62.49     13.18 o 
  -3   2  13      125.76      128.95     14.36 o 
  -2   2  13       35.75       22.91     12.36 o 
  -1   2  13     1847.77     1613.34     33.43 o 
   0   2  13        1.97        5.66     11.92 o 
   1   2  13      109.25      116.52     13.90 o 
   2   2  13      192.03      201.30     16.69 o 
   3   2  13      681.20      745.05     24.56 o 
   4   2  13       11.12       19.11     15.19 o 
   5   2  13      703.41      624.08     24.82 o 
   6   2  13       62.94       60.78     15.56 o 
   7   2  13       10.42        7.04     15.60 o 
   8   2  13        1.52       -9.22     14.10 o 
   9   2  13      743.49      700.91     29.86 o 
  10   2  13       85.74       94.95     21.12 o 
  11   2  13      313.21      311.01     31.81 o 
  12   2  13       76.00       72.67     26.78 o 
  13   2  13        6.12        8.62     24.93 o 
  14   2  13       34.73       33.53     27.04 o 
  15   2  13      125.22       72.70     29.44 o 
  16   2  13       61.80       86.46     29.58 o 
 -17   3  13      121.66      155.82     54.35 o 
 -16   3  13        0.25       28.47     19.39 o 
 -15   3  13        9.35        1.25     20.64 o 
 -14   3  13       15.59       26.91     16.88 o 
 -13   3  13      238.96      248.03     20.05 o 
 -12   3  13       73.75       80.61     19.71 o 
 -11   3  13      100.29      108.41     17.38 o 
 -10   3  13        0.83        7.34     13.79 o 
  -9   3  13      110.48       70.99     15.25 o 
  -8   3  13       99.60      112.99     14.84 o 
  -7   3  13      546.44      551.75     20.12 o 
  -6   3  13      334.88      331.45     21.47 o 
  -5   3  13      200.05      213.17     15.11 o 
  -4   3  13       65.98       51.72     12.31 o 
  -3   3  13       49.35       48.02     12.64 o 
  -2   3  13      265.21      258.70     15.42 o 
  -1   3  13       93.41      102.55     12.95 o 
   0   3  13      312.04      333.10     17.02 o 
   1   3  13       37.43       56.58     12.65 o 
   2   3  13       29.20      -12.48     12.48 o 
   3   3  13      199.09      182.81     16.64 o 
   4   3  13      102.95      113.00     17.05 o 
   5   3  13      232.27      230.01     19.03 o 
   6   3  13       60.96       58.85     17.11 o 
   7   3  13       38.65       31.96     17.49 o 
   8   3  13       86.03      104.04     19.48 o 
   9   3  13        8.42       11.66     16.83 o 
  10   3  13      221.67      203.65     26.43 o 
  11   3  13       55.44       62.30     21.77 o 
  12   3  13       84.72       79.44     22.93 o 
  13   3  13       67.13       34.44     26.44 o 
  14   3  13        1.23       59.45     27.56 o 
  15   3  13       35.85       38.49     27.33 o 
 -15   4  13       25.41       37.09     20.97 o 
 -14   4  13      311.87      293.87     24.80 o 
 -13   4  13        1.55      -13.98     16.22 o 
 -12   4  13       24.14       27.46     16.68 o 
 -11   4  13        7.41       29.73     16.06 o 
 -10   4  13      336.57      340.50     32.67 o 
  -9   4  13      160.00      193.86     17.05 o 
  -8   4  13      665.61      663.20     24.20 o 
  -7   4  13       38.14       14.93     12.98 o 
  -6   4  13      497.51      503.19     27.28 o 
  -5   4  13       10.41        9.31     11.55 o 
  -4   4  13       29.25       14.55     17.27 o 
  -3   4  13      578.01      573.83     21.83 o 
  -2   4  13      101.53      147.14     15.22 o 
  -1   4  13      290.13      248.84     15.97 o 
   0   4  13      388.04      365.52     18.22 o 
   1   4  13        7.04       -0.58     12.54 o 
   2   4  13      230.58      228.32     17.85 o 
   3   4  13       56.92       55.12     15.64 o 
   4   4  13      169.90      132.43     16.34 o 
   5   4  13      190.19      206.87     22.66 o 
   6   4  13      402.83      391.09     24.39 o 
   7   4  13       43.62       18.22     18.27 o 
   8   4  13      264.50      310.71     28.69 o 
   9   4  13       31.15       62.70     19.22 o 
  10   4  13        0.01        6.07     18.56 o 
  11   4  13      218.10      192.89     26.78 o 
  12   4  13       67.15       26.54     26.21 o 
  13   4  13      167.87      143.97     26.23 o 
  14   4  13       44.02       61.60     61.60 o 
 -12   5  13        0.03        4.54     16.00 o 
 -11   5  13        7.73       21.15     15.32 o 
 -10   5  13        7.73        7.42     19.34 o 
  -9   5  13       24.60        1.61     14.08 o 
  -8   5  13        0.07        2.74     11.59 o 
  -7   5  13        0.02       -3.63     14.20 o 
  -6   5  13        3.78        4.68     10.47 o 
  -5   5  13        8.36       15.86     14.13 o 
  -4   5  13        1.01        0.39     11.57 o 
  -3   5  13        8.86       -2.01     12.43 o 
  -2   5  13        0.18       -3.81     16.07 o 
  -1   5  13        0.03      -13.00     13.00 o 
   0   5  13        0.98        0.20     13.12 o 
   1   5  13       53.10       59.96     15.91 o 
   2   5  13       20.13       38.81     15.18 o 
   3   5  13       80.61       92.53     17.44 o 
   4   5  13        8.21       25.87     14.65 o 
   5   5  13       30.57       19.03     15.68 o 
   6   5  13        2.73       11.16     17.31 o 
   7   5  13       20.35       30.14     16.74 o 
   8   5  13      143.34      108.56     23.57 o 
   9   5  13        4.35       25.68     20.01 o 
  10   5  13       42.87       42.75     20.80 o 
  11   5  13        1.94      -19.12     21.95 o 
  -8   6  13      164.61      171.93     22.81 o 
  -7   6  13       17.00       22.80     16.48 o 
  -6   6  13       48.68       66.37     15.45 o 
  -5   6  13       50.19       38.65     21.32 o 
  -4   6  13       15.21       16.22     13.62 o 
  -3   6  13      179.30      166.39     17.31 o 
  -2   6  13      130.02      152.82     15.24 o 
  -1   6  13       44.64       35.46     22.71 o 
   0   6  13      228.38      221.94     19.73 o 
   1   6  13        3.33        3.71     14.57 o 
   2   6  13       61.05       71.77     17.59 o 
   3   6  13       66.68       71.96     17.10 o 
   4   6  13       46.88       35.99     16.84 o 
   5   6  13      182.11      209.25     22.29 o 
   6   6  13      126.44      108.04     39.20 o 
   7   6  13       65.12       34.38     20.87 o 
 -17   0  14       15.00      -30.15     30.15 o 
 -16   0  14      294.14      171.19     72.47 o 
 -15   0  14      580.90      617.10     53.90 o 
 -14   0  14        0.16      -50.73     50.73 o 
 -13   0  14      150.19      150.57     29.82 o 
 -12   0  14      610.46      602.20     41.47 o 
 -11   0  14      695.58      737.79     48.13 o 
 -10   0  14      167.10      204.03     44.25 o 
  -9   0  14      623.80      598.22     38.75 o 
  -8   0  14       12.81       16.52     22.48 o 
  -7   0  14      403.08      360.11     42.17 o 
  -6   0  14      194.64      179.23     27.07 o 
  -5   0  14      896.46      729.73     50.72 o 
  -4   0  14       24.42       19.93     17.05 o 
  -3   0  14     2065.81     2033.05     58.84 o 
  -2   0  14       52.09       76.71     18.44 o 
  -1   0  14     1414.62     1467.50     44.67 o 
   0   0  14      383.90      398.64     26.67 o 
   1   0  14      154.59      188.57     22.90 o 
   2   0  14       20.04       52.63     24.71 o 
   3   0  14      689.08      657.06     33.60 o 
   4   0  14        1.60       29.45     19.91 o 
   5   0  14     2409.78     2365.47     62.34 o 
   6   0  14      109.70       77.45     29.92 o 
   7   0  14     1143.93     1176.87     52.51 o 
   8   0  14        0.42       12.39     24.81 o 
   9   0  14       16.71       30.90     26.00 o 
  10   0  14       26.75       50.48     27.47 o 
  11   0  14      748.21      889.76     69.43 o 
  12   0  14        1.06      -10.03     47.85 o 
  13   0  14      738.78      695.32     50.18 o 
  14   0  14        7.59       -9.06     53.45 o 
  15   0  14       16.55      -34.59     34.59 o 
  16   0  14       47.98       54.82     42.64 o 
 -17   1  14       10.44       -9.02     21.88 o 
 -16   1  14       84.45      104.22     23.03 o 
 -15   1  14        1.69      -19.04     19.04 o 
 -14   1  14      276.75      283.53     26.24 o 
 -13   1  14        0.67       34.42     19.15 o 
 -12   1  14      322.19      293.05     25.33 o 
 -11   1  14      182.45      192.51     23.19 o 
 -10   1  14       13.92       19.43     15.55 o 
  -9   1  14       12.51       13.21     17.96 o 
  -8   1  14      265.04      272.63     25.20 o 
  -7   1  14      255.99      282.73     18.18 o 
  -6   1  14      546.05      566.28     22.61 o 
  -5   1  14      526.52      479.57     21.09 o 
  -4   1  14        0.69        7.49     13.72 o 
  -3   1  14       48.41       37.87     14.89 o 
  -2   1  14      555.89      666.84     29.13 o 
  -1   1  14      176.17      121.92     15.32 o 
   0   1  14      266.06      305.68     23.92 o 
   1   1  14      110.92      113.75     16.18 o 
   2   1  14       70.86       87.77     16.84 o 
   3   1  14       37.30       61.30     18.63 o 
   4   1  14        9.90       12.83     13.99 o 
   5   1  14        0.18        9.93     13.06 o 
   6   1  14      322.13      366.15     19.59 o 
   7   1  14      112.38       82.67     16.98 o 
   8   1  14      347.99      355.35     25.86 o 
   9   1  14      178.20      193.99     21.88 o 
  10   1  14        1.70      -13.97     17.24 o 
  11   1  14      274.14      324.23     36.50 o 
  12   1  14      194.05      232.75     32.30 o 
  13   1  14       25.24      -22.69     22.69 o 
  14   1  14      162.28      127.76     26.58 o 
  15   1  14       70.43      111.45     29.74 o 
  16   1  14       20.32       74.26     30.02 o 
 -16   2  14       19.14       41.84     20.72 o 
 -15   2  14      125.34      120.97     22.90 o 
 -14   2  14       22.74       17.45     18.80 o 
 -13   2  14      103.77       99.68     18.93 o 
 -12   2  14        9.40       -5.41     16.78 o 
 -11   2  14      128.28      131.45     18.18 o 
 -10   2  14        1.78      -14.54     14.54 o 
  -9   2  14       28.45        4.52     14.15 o 
  -8   2  14        6.26       11.96     14.03 o 
  -7   2  14      278.93      301.38     19.81 o 
  -6   2  14      202.67      227.89     18.18 o 
  -5   2  14      437.45      450.33     30.74 o 
  -4   2  14       87.73       60.78     15.30 o 
  -3   2  14       65.60       62.91     15.11 o 
  -2   2  14       68.97       53.49     15.02 o 
  -1   2  14      356.87      370.56     20.97 o 
   0   2  14       11.70       19.93     14.47 o 
   1   2  14      619.70      667.21     25.42 o 
   2   2  14      726.96      617.85     23.83 o 
   3   2  14       13.20       -6.99     14.36 o 
   4   2  14        3.92       -1.69     14.68 o 
   5   2  14        2.24        0.96     19.86 o 
   6   2  14       52.80       15.32     15.40 o 
   7   2  14      227.41      195.55     19.71 o 
   8   2  14      182.70      229.44     21.61 o 
   9   2  14       59.79      112.92     27.59 o 
  10   2  14      145.11      142.68     27.71 o 
  11   2  14        0.42       38.60     24.29 o 
  12   2  14       67.04       85.67     33.61 o 
  13   2  14       13.54       17.82     26.25 o 
  14   2  14        0.26       -7.84     25.59 o 
  15   2  14       41.62        9.89     32.57 o 
 -15   3  14        7.74      -19.24     19.24 o 
 -14   3  14        2.99       13.74     19.07 o 
 -13   3  14        2.89      -15.87     15.87 o 
 -12   3  14       31.41       37.43     16.87 o 
 -11   3  14       58.76       71.45     16.46 o 
 -10   3  14       47.37       34.52     15.67 o 
  -9   3  14      330.72      326.19     22.78 o 
  -8   3  14       50.59       82.27     17.04 o 
  -7   3  14       41.56       59.27     14.93 o 
  -6   3  14       10.49      -17.93     17.93 o 
  -5   3  14        0.02       -4.56     13.14 o 
  -4   3  14       16.56       -7.17     14.14 o 
  -3   3  14      342.44      329.72     19.79 o 
  -2   3  14      581.28      586.43     23.05 o 
  -1   3  14      319.01      359.78     19.71 o 
   0   3  14      363.51      420.17     20.75 o 
   1   3  14        9.79       12.19     17.12 o 
   2   3  14       64.25       54.20     15.69 o 
   3   3  14       19.51       20.96     15.17 o 
   4   3  14      104.38      111.37     18.83 o 
   5   3  14      112.46      131.44     19.49 o 
   6   3  14      599.48      563.51     28.36 o 
   7   3  14        3.70        8.40     19.10 o 
   8   3  14      130.49      144.70     21.01 o 
   9   3  14        6.85        7.61     17.87 o 
  10   3  14       70.04       47.88     21.98 o 
  11   3  14        3.59       -1.05     20.96 o 
  12   3  14      156.14      156.30     36.46 o 
  13   3  14        0.03      -21.89     24.23 o 
  14   3  14       94.48       92.57     30.25 o 
 -13   4  14       29.28       32.63     18.81 o 
 -12   4  14      174.55      221.63     42.91 o 
 -11   4  14      115.75       83.91     24.22 o 
 -10   4  14       31.99       52.45     17.68 o 
  -9   4  14        1.33       14.35     16.73 o 
  -8   4  14        6.06       -9.84     17.29 o 
  -7   4  14        6.71      -20.11     20.11 o 
  -6   4  14       83.50       80.61     15.47 o 
  -5   4  14        3.89       17.33     13.38 o 
  -4   4  14      148.57      119.77     16.48 o 
  -3   4  14       10.52        2.12     13.39 o 
  -2   4  14      164.53      157.06     18.36 o 
  -1   4  14        3.14       -3.65     15.13 o 
   0   4  14       27.95        6.04     14.22 o 
   1   4  14      137.54      159.96     17.74 o 
   2   4  14     1031.70     1026.11     31.57 o 
   3   4  14        1.45      -10.54     15.06 o 
   4   4  14      587.32      617.77     26.71 o 
   5   4  14      138.00      123.43     19.47 o 
   6   4  14        0.97       -3.88     17.08 o 
   7   4  14      103.33      112.68     29.78 o 
   8   4  14      367.10      359.84     26.58 o 
   9   4  14        3.47       12.73     19.14 o 
  10   4  14      257.15      245.18     29.05 o 
  11   4  14      148.90      118.30     26.02 o 
  12   4  14        8.21       28.99     23.72 o 
 -11   5  14      408.44      356.02     70.66 o 
 -10   5  14       12.10       18.39     25.25 o 
  -9   5  14        2.79       22.75     15.60 o 
  -8   5  14        6.88        0.68     13.60 o 
  -7   5  14      415.50      445.71     21.07 o 
  -6   5  14       71.08       50.86     14.94 o 
  -5   5  14      926.55      929.15     29.24 o 
  -4   5  14        4.22       12.33     13.09 o 
  -3   5  14      143.10      142.97     16.91 o 
  -2   5  14        3.50        1.16     15.23 o 
  -1   5  14      369.86      414.06     29.92 o 
   0   5  14       41.13       22.53     18.76 o 
   1   5  14      896.91      957.62     34.05 o 
   2   5  14        0.06       -9.69     16.63 o 
   3   5  14      822.00      821.47     32.69 o 
   4   5  14       29.83       41.34     17.28 o 
   5   5  14       56.82       38.10     19.95 o 
   6   5  14        0.46       -6.40     19.10 o 
   7   5  14      367.06      334.80     26.04 o 
   8   5  14        0.15      -16.70     18.38 o 
   9   5  14      540.65      559.19     31.88 o 
  -5   6  14       14.95       28.17     16.19 o 
  -4   6  14       63.99       61.18     14.08 o 
  -3   6  14        0.01       -2.77     13.85 o 
  -2   6  14       19.95       31.51     15.37 o 
  -1   6  14       33.97       22.06     16.17 o 
   0   6  14       49.59       34.53     17.12 o 
   1   6  14       75.99       73.88     18.42 o 
   2   6  14      445.11      406.80     26.04 o 
   3   6  14        0.02        4.79     18.11 o 
 -16   1  15       49.58       37.81     32.95 o 
 -15   1  15        0.11        9.00     20.29 o 
 -14   1  15        0.50      -18.24     18.24 o 
 -13   1  15      312.23      290.53     32.73 o 
 -12   1  15        0.50       -5.81     19.58 o 
 -11   1  15      121.52      154.27     23.39 o 
 -10   1  15      117.56      122.98     21.57 o 
  -9   1  15        0.04      -19.56     19.56 o 
  -8   1  15      284.92      308.10     36.45 o 
  -7   1  15      299.54      334.27     22.82 o 
  -6   1  15      428.46      420.59     24.55 o 
  -5   1  15      306.98      342.01     22.69 o 
  -4   1  15        8.63        3.15     15.43 o 
  -3   1  15       13.82       -3.32     15.52 o 
  -2   1  15      670.07      684.04     28.54 o 
  -1   1  15        1.97       -0.68     18.82 o 
   0   1  15     1061.36     1047.03     34.74 o 
   1   1  15       60.78       75.14     18.27 o 
   2   1  15       24.51       31.97     17.13 o 
   3   1  15      255.11      269.93     22.74 o 
   4   1  15      208.31      239.45     22.50 o 
   5   1  15       81.16       88.89     19.35 o 
   6   1  15      588.62      566.09     35.43 o 
   7   1  15        2.97       33.63     20.70 o 
   8   1  15      443.43      350.07     29.54 o 
   9   1  15       91.20      122.94     31.07 o 
  10   1  15        0.47       -3.88     24.30 o 
  11   1  15      137.11      159.54     30.73 o 
  12   1  15       40.87       47.49     34.25 o 
  13   1  15       17.54       50.54     27.53 o 
  14   1  15      235.59      282.85     36.90 o 
 -15   2  15        6.14       12.53     20.81 o 
 -14   2  15       88.69       81.72     22.65 o 
 -13   2  15       10.63       14.65     21.89 o 
 -12   2  15        0.00       -0.62     18.23 o 
 -11   2  15       22.98       41.99     16.95 o 
 -10   2  15       37.93       31.93     17.15 o 
  -9   2  15        2.95       -1.51     15.57 o 
  -8   2  15      131.50      153.66     18.26 o 
  -7   2  15        3.21       28.63     14.98 o 
  -6   2  15       43.36       21.09     15.34 o 
  -5   2  15       26.35       48.12     15.78 o 
  -4   2  15        0.05       -7.63     14.34 o 
  -3   2  15      111.83      102.09     18.42 o 
  -2   2  15        0.44      -14.51     14.51 o 
  -1   2  15       10.21       37.22     15.47 o 
   0   2  15       22.59       34.07     15.68 o 
   1   2  15       62.03       28.04     18.42 o 
   2   2  15        0.40        5.74     15.24 o 
   3   2  15        0.89        4.33     16.95 o 
   4   2  15       54.93       37.47     16.27 o 
   5   2  15       10.21        9.70     15.67 o 
   6   2  15       79.05       52.77     17.45 o 
   7   2  15       25.11       21.63     18.16 o 
   8   2  15        5.48       18.47     24.21 o 
   9   2  15        0.20       24.92     27.30 o 
  10   2  15        3.40       -3.61     24.05 o 
  11   2  15       32.82      -17.95     25.11 o 
  12   2  15        0.71      -33.01     33.01 o 
  13   2  15       13.64       24.57     27.91 o 
  14   2  15        0.26      -49.83     49.83 o 
 -14   3  15        1.86       41.96     23.07 o 
 -13   3  15        3.34       11.20     23.83 o 
 -12   3  15        1.91        8.89     22.45 o 
 -11   3  15      296.06      304.98     23.81 o 
 -10   3  15       10.29       -0.61     16.19 o 
  -9   3  15      330.03      331.26     28.92 o 
  -8   3  15       18.11       36.00     15.80 o 
  -7   3  15        0.13        9.18     15.33 o 
  -6   3  15      109.01      109.34     17.15 o 
  -5   3  15      264.90      302.15     20.78 o 
  -4   3  15      381.11      455.35     23.30 o 
  -3   3  15      120.66      150.16     18.10 o 
  -2   3  15      437.61      396.30     31.36 o 
  -1   3  15        3.16       12.62     14.94 o 
   0   3  15       66.20       57.06     16.80 o 
   1   3  15       63.62       43.60     16.36 o 
   2   3  15      354.26      327.59     23.35 o 
   3   3  15       34.87       30.17     17.55 o 
   4   3  15        5.60       -1.43     16.32 o 
   5   3  15        4.90       -8.20     17.93 o 
   6   3  15       91.49      105.92     26.53 o 
   7   3  15        6.69       24.02     18.44 o 
   8   3  15      119.73      143.25     22.27 o 
   9   3  15        6.34      -20.22     20.22 o 
  10   3  15        0.34       12.56     25.92 o 
  11   3  15       25.94       -4.25     25.81 o 
  12   3  15        3.89       29.12     27.11 o 
 -12   4  15      164.96      134.56     22.44 o 
 -11   4  15       38.60       16.14     19.06 o 
 -10   4  15      288.39      266.89     24.49 o 
  -9   4  15        5.89        6.53     16.79 o 
  -8   4  15        4.69       -6.94     16.79 o 
  -7   4  15       49.06       36.33     25.56 o 
  -6   4  15      342.01      331.18     24.32 o 
  -5   4  15       54.34       62.42     19.78 o 
  -4   4  15      282.54      248.11     23.15 o 
  -3   4  15        0.65        0.62     16.98 o 
  -2   4  15       62.11       47.07     17.39 o 
  -1   4  15       12.90       29.92     15.56 o 
   0   4  15      177.12      153.65     18.64 o 
   1   4  15      254.18      199.11     20.54 o 
   2   4  15      154.55      174.33     19.50 o 
   3   4  15        8.26       -4.39     17.63 o 
   4   4  15      110.63      121.44     20.87 o 
   5   4  15      232.91      200.90     22.81 o 
   6   4  15       16.14       28.57     19.45 o 
   7   4  15      183.58      193.04     23.57 o 
   8   4  15       37.13       28.16     21.34 o 
   9   4  15       32.78       45.11     21.13 o 
  10   4  15      208.78      228.36     37.32 o 
  -8   5  15        0.02      -15.89     15.89 o 
  -7   5  15        0.57        0.87     16.35 o 
  -6   5  15        6.15      -15.94     15.94 o 
  -5   5  15       17.07       15.05     16.38 o 
  -4   5  15        0.14       -3.68     15.25 o 
  -3   5  15       39.79       42.18     17.16 o 
  -2   5  15        0.04       17.34     16.38 o 
  -1   5  15        0.34       34.59     26.17 o 
   0   5  15       36.73       33.81     17.94 o 
   1   5  15       28.26       27.27     18.38 o 
   2   5  15       98.07       94.38     20.08 o 
   3   5  15       17.27       18.58     19.26 o 
   4   5  15       65.58       52.21     21.32 o 
   5   5  15        0.10      -14.78     23.51 o 
   6   5  15       12.00       21.21     19.71 o 
   7   5  15        2.96       10.87     50.73 o 
 -15   0  16       38.04      -31.78     31.78 o 
 -14   0  16      463.25      350.26     48.30 o 
 -13   0  16       29.00       55.78     34.79 o 
 -12   0  16       65.71       62.91     34.19 o 
 -11   0  16        7.86       -6.90     30.33 o 
 -10   0  16      359.71      307.58     44.35 o 
  -9   0  16        8.54       16.42     25.01 o 
  -8   0  16      274.00      335.60     35.09 o 
  -7   0  16       24.55       10.93     24.13 o 
  -6   0  16       24.55       29.42     24.61 o 
  -5   0  16       24.71       11.14     24.19 o 
  -4   0  16      761.30      721.12     44.44 o 
  -3   0  16       57.16       44.77     26.67 o 
  -2   0  16      848.16     1087.51     73.12 o 
  -1   0  16      195.27      270.81     33.51 o 
   0   0  16      730.05      722.34     44.80 o 
   1   0  16      334.00      250.00     42.56 o 
   2   0  16        0.62        9.70     33.07 o 
   3   0  16        0.09       -2.98     23.76 o 
   4   0  16      933.22      943.77     48.08 o 
   5   0  16        0.51       25.33     29.66 o 
   6   0  16     1387.21     1432.16     60.14 o 
   7   0  16       47.22       62.44     35.89 o 
   8   0  16       24.92       28.06     26.63 o 
   9   0  16        1.88        3.15     27.39 o 
  10   0  16      395.31      391.68     54.95 o 
  11   0  16        1.82      130.45     62.51 o 
  12   0  16      798.05      783.66    116.86 o 
  13   0  16        9.59       35.16     39.98 o 
 -14   1  16       21.90       54.06     28.79 o 
 -13   1  16       74.21       45.48     22.12 o 
 -12   1  16        0.78       17.08     20.78 o 
 -11   1  16        5.84       -8.89     19.19 o 
 -10   1  16       11.70       12.50     20.71 o 
  -9   1  16      140.10      161.03     24.44 o 
  -8   1  16       63.60       70.34     21.70 o 
  -7   1  16      117.61      115.16     22.25 o 
  -6   1  16        2.11        5.39     19.16 o 
  -5   1  16        1.16        3.76     15.93 o 
  -4   1  16        2.47       19.81     19.46 o 
  -3   1  16      372.55      400.91     25.08 o 
  -2   1  16        1.87        9.27     16.51 o 
  -1   1  16      639.46      677.83     29.75 o 
   0   1  16        1.58       -0.19     16.50 o 
   1   1  16       55.11       62.48     18.83 o 
   2   1  16        1.01        7.73     16.91 o 
   3   1  16       49.93       78.32     21.94 o 
   4   1  16        7.14        1.78     18.03 o 
   5   1  16      304.96      276.04     27.49 o 
   6   1  16        4.40       -0.80     23.28 o 
   7   1  16      379.35      384.69     32.22 o 
   8   1  16       89.41      114.77     30.10 o 
   9   1  16        4.76      -21.61     24.10 o 
  10   1  16       99.41      105.45     54.75 o 
  11   1  16      342.25      398.82     58.45 o 
  12   1  16       29.30      102.67     36.72 o 
  13   1  16      280.31      306.42     37.46 o 
 -14   2  16      271.74      287.92     29.03 o 
 -13   2  16       79.24       50.66     22.49 o 
 -12   2  16        5.90       -4.89     29.00 o 
 -11   2  16        4.20        6.65     21.44 o 
 -10   2  16      112.38      116.19     22.76 o 
  -9   2  16       55.40       79.77     21.75 o 
  -8   2  16      234.90      264.91     24.23 o 
  -7   2  16      272.23      312.03     23.87 o 
  -6   2  16      141.58      175.99     20.63 o 
  -5   2  16      144.72      143.08     20.04 o 
  -4   2  16       30.06        5.47     16.22 o 
  -3   2  16        6.04        3.61     18.46 o 
  -2   2  16      328.73      357.95     24.81 o 
  -1   2  16       41.00       41.16     18.15 o 
   0   2  16      453.18      476.69     27.14 o 
   1   2  16      446.35      382.38     25.76 o 
   2   2  16        5.19       11.56     27.38 o 
   3   2  16      238.04      208.88     22.80 o 
   4   2  16      163.18      161.43     21.62 o 
   5   2  16       91.31       89.59     20.52 o 
   6   2  16      178.64      202.29     25.75 o 
   7   2  16      504.87      513.09     39.39 o 
   8   2  16       23.07       54.76     41.32 o 
   9   2  16      321.37      296.18     35.03 o 
  10   2  16      117.08      141.28     30.10 o 
  11   2  16       18.02       53.54     28.44 o 
  12   2  16       61.56       97.41     30.82 o 
 -12   3  16       83.76       92.43     24.71 o 
 -11   3  16       30.62       67.04     23.19 o 
 -10   3  16      415.57      343.90     33.77 o 
  -9   3  16      214.58      206.16     22.06 o 
  -8   3  16       60.65       43.64     18.71 o 
  -7   3  16      152.12      164.50     20.83 o 
  -6   3  16      360.90      406.29     25.72 o 
  -5   3  16       50.77       61.46     19.10 o 
  -4   3  16      461.36      493.95     27.64 o 
  -3   3  16      639.69      575.82     28.99 o 
  -2   3  16      142.46      185.52     22.26 o 
  -1   3  16     1103.94     1074.44     36.34 o 
   0   3  16      435.17      399.14     28.04 o 
   1   3  16      156.43      180.32     21.73 o 
   2   3  16      391.66      448.58     27.24 o 
   3   3  16      641.82      719.88     32.08 o 
   4   3  16        5.26       10.43     18.05 o 
   5   3  16      238.66      248.90     24.44 o 
   6   3  16       70.30       87.46     20.57 o 
   7   3  16       26.93       37.61     22.57 o 
   8   3  16      140.66      162.25     30.88 o 
   9   3  16       79.71       80.66     28.80 o 
  10   3  16        2.08        1.14     26.67 o 
  11   3  16       98.38       43.48     55.26 o 
 -10   4  16       55.93      169.41     57.07 o 
  -9   4  16      108.87      131.28     21.57 o 
  -8   4  16        9.68      -17.36     17.36 o 
  -7   4  16       97.38      112.02     23.22 o 
  -6   4  16       25.15       35.48     25.80 o 
  -5   4  16      572.51      575.12     30.68 o 
  -4   4  16       95.74       64.46     20.61 o 
  -3   4  16      182.43      168.67     23.20 o 
  -2   4  16        7.19      -18.11     18.11 o 
  -1   4  16       11.51       11.86     18.84 o 
   0   4  16       80.82       82.51     18.97 o 
   1   4  16      227.15      246.51     23.40 o 
   2   4  16       52.16       92.65     20.83 o 
   3   4  16      802.66      807.57     33.96 o 
   4   4  16       43.34       76.36     23.40 o 
   5   4  16      130.09      152.89     25.15 o 
   6   4  16        0.07        7.78     21.78 o 
   7   4  16       64.14       59.74     21.65 o 
   8   4  16       15.73       37.80     22.53 o 
  -4   5  16      208.47      193.14     22.75 o 
  -3   5  16       15.94       15.28     17.93 o 
  -2   5  16       42.21       13.95     19.04 o 
  -1   5  16       29.89       10.22     19.78 o 
   0   5  16      383.49      378.55     26.73 o 
   1   5  16       80.11       64.35     20.93 o 
   2   5  16      410.29      402.65     29.84 o 
   3   5  16        1.66       37.14     55.26 o 
 -13   1  17        0.34       -0.81     24.89 o 
 -12   1  17       71.64       27.17     25.50 o 
 -11   1  17       16.49       35.74     22.54 o 
 -10   1  17        0.02        1.27     20.39 o 
  -9   1  17       11.28       -6.46     20.67 o 
  -8   1  17        5.69       -8.63     19.75 o 
  -7   1  17       13.24       26.79     20.76 o 
  -6   1  17       44.52       36.84     21.28 o 
  -5   1  17       23.72       40.83     23.00 o 
  -4   1  17       12.50       -7.05     19.32 o 
  -3   1  17       23.76       18.02     20.90 o 
  -2   1  17       16.34      -11.00     18.30 o 
  -1   1  17       51.60       86.72     24.44 o 
   0   1  17        9.90       26.96     22.60 o 
   1   1  17        0.33      -15.70     18.22 o 
   2   1  17      208.65      235.57     31.70 o 
   3   1  17       12.60       11.89     21.58 o 
   4   1  17      170.98      159.98     24.83 o 
   5   1  17       10.10        3.82     21.12 o 
   6   1  17       26.60       42.52     26.19 o 
   7   1  17      154.83      210.49     33.37 o 
   8   1  17      115.70      183.29     31.45 o 
   9   1  17       89.89       81.37     28.47 o 
  10   1  17      139.72       95.76     29.86 o 
  11   1  17        1.26      -26.95     26.95 o 
 -12   2  17      103.31      120.07     24.78 o 
 -11   2  17       49.94       14.54     32.25 o 
 -10   2  17       57.83      103.82     23.96 o 
  -9   2  17      191.45      208.44     26.05 o 
  -8   2  17       23.08      -29.34     29.34 o 
  -7   2  17      294.47      231.64     23.51 o 
  -6   2  17      160.98      134.90     21.32 o 
  -5   2  17        1.90       17.18     19.51 o 
  -4   2  17      232.24      245.00     23.47 o 
  -3   2  17      122.75      138.36     21.35 o 
  -2   2  17       39.64       49.66     19.61 o 
  -1   2  17      490.42      465.57     28.06 o 
   0   2  17        9.34       18.45     20.69 o 
   1   2  17       56.58       57.71     25.78 o 
   2   2  17       10.98       15.32     19.07 o 
   3   2  17      149.02      153.65     24.90 o 
   4   2  17       84.19       55.42     23.15 o 
   5   2  17      148.33       97.21     60.54 o 
   6   2  17        0.08       32.39     29.88 o 
   7   2  17       31.09       34.49     26.44 o 
   8   2  17       83.29       89.06     34.70 o 
   9   2  17       46.67       21.40     25.82 o 
  10   2  17       97.10       78.49     30.07 o 
 -10   3  17      198.02      198.52     28.41 o 
  -9   3  17       30.19       -9.71     27.30 o 
  -8   3  17      293.86      317.51     27.17 o 
  -7   3  17       48.67       30.46     20.41 o 
  -6   3  17       42.01       18.36     23.93 o 
  -5   3  17      326.72      331.88     30.65 o 
  -4   3  17       50.40       53.67     24.43 o 
  -3   3  17      441.20      521.23     31.46 o 
  -2   3  17      157.50      155.82     24.16 o 
  -1   3  17       52.73       30.45     21.14 o 
   0   3  17       27.13       30.17     25.48 o 
   1   3  17      275.95      281.62     27.56 o 
   2   3  17        2.07        3.87     20.08 o 
   3   3  17      226.43      255.83     24.79 o 
   4   3  17       10.44       -9.11     19.02 o 
   5   3  17        0.75       47.54     20.82 o 
   6   3  17       34.93       33.82     23.63 o 
   7   3  17      118.25      150.03     30.64 o 
   8   3  17        7.15       11.11     28.18 o 
  -6   4  17       11.86      -12.24     19.36 o 
  -5   4  17       22.57      -12.27     19.63 o 
  -4   4  17        6.54       -9.26     19.65 o 
  -3   4  17       94.97       67.18     22.02 o 
  -2   4  17       24.07      -20.29     28.64 o 
  -1   4  17        7.12       28.26     22.84 o 
   0   4  17        0.20       13.41     31.78 o 
   1   4  17      246.97      244.20     24.78 o 
   2   4  17       65.75       62.18     21.88 o 
   3   4  17       96.29       66.21     21.66 o 
   4   4  17        0.35        4.18     20.68 o 
   5   4  17        1.86      -49.83     50.73 o 
 -11   0  18      194.14      198.00     84.25 o 
 -10   0  18        3.41       10.17     32.51 o 
  -9   0  18      322.84      309.67     48.07 o 
  -8   0  18      268.07      284.79     47.93 o 
  -7   0  18      123.80      120.43     40.62 o 
  -6   0  18      559.16      537.60     56.62 o 
  -5   0  18      543.96      558.44     56.84 o 
  -4   0  18        0.06       31.43     45.75 o 
  -3   0  18     1216.76     1300.06     77.12 o 
  -2   0  18      434.48      439.56     53.52 o 
  -1   0  18      203.62      247.20     48.37 o 
   0   0  18       49.43       67.33     40.22 o 
   1   0  18       23.14       25.18     35.68 o 
   2   0  18       38.79       39.16     37.37 o 
   3   0  18      382.19      436.51     54.63 o 
   4   0  18      105.90      102.47     47.11 o 
   5   0  18      632.53      587.03     61.46 o 
   6   0  18      324.38      320.14     52.09 o 
   7   0  18       29.63       22.30     42.15 o 
   8   0  18       22.17       39.86     61.60 o 
   9   0  18      250.89      177.13     48.75 o 
 -10   1  18       75.98       55.46     26.94 o 
  -9   1  18      174.05      197.24     31.82 o 
  -8   1  18      203.02      238.49     32.16 o 
  -7   1  18      414.52      404.92     32.28 o 
  -6   1  18       33.31       49.48     23.45 o 
  -5   1  18       31.42       58.42     23.16 o 
  -4   1  18      117.53      118.48     27.52 o 
  -3   1  18      146.21      142.40     26.01 o 
  -2   1  18      571.91      609.61     35.81 o 
  -1   1  18      585.61      495.60     39.18 o 
   0   1  18      208.37      222.55     46.29 o 
   1   1  18      181.88      199.81     32.27 o 
   2   1  18       50.02        4.71     26.08 o 
   3   1  18      113.66       64.53     24.06 o 
   4   1  18      134.04      137.67     29.38 o 
   5   1  18      601.87      542.59     36.00 o 
   6   1  18       57.25       83.43     35.40 o 
   7   1  18      348.67      349.09     36.72 o 
   8   1  18        2.45       -3.87     25.54 o 
  -9   2  18      101.55      104.32     27.62 o 
  -8   2  18      261.86      318.03     30.07 o 
  -7   2  18       45.20       38.63     22.09 o 
  -6   2  18      251.69      277.97     28.63 o 
  -5   2  18        5.12       33.81     25.53 o 
  -4   2  18        1.16       13.37     21.59 o 
  -3   2  18      235.33      231.17     25.35 o 
  -2   2  18      309.22      330.64     27.18 o 
  -1   2  18      249.61      221.47     26.90 o 
   0   2  18      398.34      430.02     29.53 o 
   1   2  18        1.18       16.08     20.11 o 
   2   2  18      105.70      115.95     25.13 o 
   3   2  18      128.54      141.10     29.70 o 
   4   2  18      200.82      171.39     42.23 o 
   5   2  18       93.81      117.94     29.99 o 
   6   2  18      672.45      638.16     44.84 o 
   7   2  18        0.22       15.91     30.38 o 
  -6   3  18      126.50      114.69     24.65 o 
  -5   3  18      219.16      260.07     27.71 o 
  -4   3  18      356.04      401.43     30.43 o 
  -3   3  18       35.84       62.22     23.13 o 
  -2   3  18      343.86      313.99     28.48 o 
  -1   3  18       75.62       85.13     23.72 o 
   0   3  18       10.68        2.73     21.86 o 
   1   3  18      418.81      466.95     33.02 o 
   2   3  18     1043.08      993.42     43.11 o 
   3   3  18        1.00       49.04     23.45 o 
   4   3  18      251.90      265.99     34.10 o 
   5   3  18       68.52       22.65     53.45 o 
  -7   1  19        7.71      -29.03     29.03 o 
  -6   1  19        6.93       -0.50     25.65 o 
  -5   1  19       13.86       -6.79     26.23 o 
  -4   1  19       27.32      -10.71     28.77 o 
  -3   1  19        7.88        2.52     29.48 o 
  -2   1  19        0.05       -4.82     25.18 o 
  -1   1  19       12.90      -24.53     26.48 o 
   0   1  19        0.29        1.16     26.01 o 
   1   1  19        0.25        7.67     27.10 o 
   2   1  19        5.83       56.12     56.17 o 
   3   1  19       29.72       51.52     37.92 o 
   4   1  19        0.28       -9.24     42.15 o 
   5   1  19        7.78       15.50     27.83 o 
  -5   2  19      176.03      197.34     28.72 o 
  -4   2  19       19.29      -20.08     25.65 o 
  -3   2  19       32.56       41.40     24.67 o 
  -2   2  19      175.79      180.14     30.36 o 
  -1   2  19       16.19      -15.76     26.38 o 
   0   2  19      490.77      549.21     40.54 o 
   1   2  19        0.42      -29.12     29.12 o 
   2   2  19        3.46        8.80     26.80 o 
   3   2  19        6.05      -33.42     33.42 o 
                                                 
